# Supplementary material for: Review of the millipede family Opisotretidae (Diplopoda, Polydesmida), with descriptions of new species
Source: Zookeys. 2013 May 20;(302):13–77. doi: 10.3897/zookeys.302.5357 (PMC3689142; doi:10.3897/zookeys.302.5357)
Supplement: XML Treatment for Opisotretidae [file zookeys.302.5357-treatment1.xml]

<!DOCTYPE tp:taxon-treatment
  PUBLIC "-//TaxonX//DTD Taxonomic Treatment Publishing DTD v0 20100105//EN" "tax-treatment-NSO.dtd">
<tp:taxon-treatment xmlns:tp="http://www.plazi.org/taxpub"><tp:treatment-meta><mixed-citation publication-type="journal"><person-group><name><surname>Golovatch</surname><given-names>Sergei I.</given-names></name><name><surname>Geoffroy</surname><given-names>Jean-Jacques</given-names></name><name><surname>Stoev</surname><given-names>Pavel</given-names></name><name><surname>Spiegel</surname><given-names>Didier Vanden</given-names></name></person-group><article-title>Review of the millipede family Opisotretidae (Diplopoda, Polydesmida), with descriptions of new species</article-title><source>Zookeys</source><day>20</day><month>5</month><year>2013</year><volume>2013</volume><issue>302</issue><fpage>13</fpage><lpage>77</lpage><pub-id pub-id-type="doi">10.3897/zookeys.302.5357</pub-id></mixed-citation></tp:treatment-meta><tp:nomenclature><label>Family</label><tp:taxon-name>
                        <tp:taxon-name-part taxon-name-part-type="family">Opisotretidae</tp:taxon-name-part>
                    <object-id xmlns:xlink="http://www.w3.org/1999/xlink" xlink:type="simple">http://species-id.net/wiki/Opisotretidae</object-id>
								</tp:taxon-name><tp:taxon-authority>Hoffman, 1980</tp:taxon-authority><tp:nomenclature-citation-list><tp:nomenclature-citation><tp:taxon-name>Opisotretidae</tp:taxon-name><comment> Hoffman, 1980: 176, 188.</comment></tp:nomenclature-citation><tp:nomenclature-citation><tp:taxon-name>Opisotretidae</tp:taxon-name><comment> – Hoffman 1982: 722; <xref ref-type="bibr" rid="B29">Simonsen 1990</xref>: 53, 82.</comment></tp:nomenclature-citation></tp:nomenclature-citation-list></tp:nomenclature><tp:treatment-sec sec-type="Diagnosis"><title>Diagnosis.</title><p>A family of the suborder <tp:taxon-name>Polydesmidea</tp:taxon-name> with 19 (♂) or 20 (♂, ♀) segments. Body small to very small (3–16 mm long). Tegument microalveolate, limbus microspiculate. ♂ head with or without vertigial modifications. Antennae geniculate between segments 5 and 6, antennomeres 5 and 6 each with a compact group of bacilliform sensilla distodorsally. Metaterga with 2 or 3 regular, transverse rows of bacilliform, longitudinally ribbed setae sometimes borne on minute knobs; frontal margin of midbody paraterga only seldom forming clear-cut shoulders; side margin of paraterga often slightly incised, with 2 or 3 bacilliform setae. Pore formula normal, ozopores flush open dorsally, usually near to very near caudolateral corner of paraterga, only seldom clearly removed from caudal margin. Legs rather short to long, ♂ ones often stouter and longer, sometimes with peculiar, bi- or trifid ventral trichomes, but sphaerotrichomes missing.</p><p>Gonopods peculiar in having rather small, subglobose, medially fused coxae nearly fully exposed in a small gonocoel; coxae at most only slightly setose ventrally, supporting usual cannulae medially and elongated, sometimes strongly curved telopodites laterally; the latter directed dorsolaterad, curving, often very strongly, around coxae 8 along sides of segment 7; seminal groove running along most of telopodite on caudal face to terminate distally either on a special branch or tooth (= solenomere), or flush open on caudal surface, or debauching inside an accessory seminal chamber which normally, but not always, is supplied with a hairy pulvillus.</p></tp:treatment-sec><tp:treatment-sec sec-type="Type genus"><title>Type genus.</title><p><italic><tp:taxon-name>Opisotretus</tp:taxon-name></italic> Attems, 1907.</p></tp:treatment-sec><tp:treatment-sec sec-type="Remarks"><title>Remarks.</title><p>The above somatic features of <tp:taxon-name>Opisotretidae</tp:taxon-name> are in no way unique to the family, at least sometimes being also encountered, in various combinations, in the other families of the micropolydesmoid superfamily <tp:taxon-name>Trichopolydesmoidea</tp:taxon-name>, such as <tp:taxon-name>Fuhrmannodesmidae</tp:taxon-name>, <tp:taxon-name>Trichopolydesmidae</tp:taxon-name>, <tp:taxon-name>Macrosternodesmidae</tp:taxon-name>, <tp:taxon-name>Mastigonodesmidae</tp:taxon-name> and <tp:taxon-name>Nearctodesmidae</tp:taxon-name> (e.g. <xref ref-type="bibr" rid="B11">Golovatch 1994</xref>, <xref ref-type="bibr" rid="B12">2011</xref>). This can also be said about the basically finely microspiculate limbus obviously characteristic of most of the <tp:taxon-name>Polydesmidea</tp:taxon-name>. It is only the gonopod structure that is truly characteristic of <tp:taxon-name>Opisotretidae</tp:taxon-name>, the family formally representing a superfamily of its own, the <tp:taxon-name>Opisotretoidea</tp:taxon-name> (<xref ref-type="bibr" rid="B29">Simonsen 1990</xref>). Superficially, female and/or juvenile <tp:taxon-name>Opisotretidae</tp:taxon-name> are not or only barely distinguishable from the often sympatric or even syntopic female or juvenile Fuhr<!--PageBreak-->mannodesmidae, the latter family dominating most of the tropical micropolydesmoid faunas. In this connection, we rather believe that <tp:taxon-name>Opisotretidae</tp:taxon-name> is also a family of <tp:taxon-name>Trichopolydesmoidea</tp:taxon-name>, probably the closest to <tp:taxon-name>Fuhrmannodesmidae</tp:taxon-name> (see below).</p></tp:treatment-sec><ref-list><ref id="B29"><mixed-citation xmlns:xlink="http://www.w3.org/1999/xlink" xlink:type="simple"><person-group><name name-style="western"><surname>Simonsen</surname><given-names>Å</given-names></name></person-group> (<year>1990</year>) <source>Phylogeny and biogeography of the millipede order Polydesmida, with special emphasis on the suborder Polydesmidea. Institute of Zoology, University of Bergen, Bergen. 114 pp.</source></mixed-citation></ref><ref id="B11"><mixed-citation xmlns:xlink="http://www.w3.org/1999/xlink" xlink:type="simple"><person-group><name name-style="western"><surname>Golovatch</surname><given-names>SI</given-names></name></person-group> (<year>1994</year>) <source>Further new Fuhrmannodesmidae from the environs of Manaus, Central Amazonia, Brazil, with a revision of <italic>Cryptogonodesmus</italic> Silvestri, 1898 (Diplopoda, Polydesmida). Amazoniana 13 (1/2): 131–161.</source></mixed-citation></ref><ref id="B12"><mixed-citation xmlns:xlink="http://www.w3.org/1999/xlink" xlink:type="simple"><person-group><name name-style="western"><surname>Golovatch</surname><given-names>SI</given-names></name></person-group> (<year>2011</year>) <article-title>The millipede genus <italic>Caucasodesmus</italic> Golovatch, 1985, with the description of a new species from the Crimea, Ukraine (Polydesmida, Diplopoda, Trichopolydesmidae).</article-title><source>ZooKeys</source><volume>93</volume>: <fpage>1</fpage>-<lpage>8</lpage>. doi: <ext-link ext-link-type="uri" xlink:href="http://dx.doi.org/10.3897/zookeys.93.1159" xlink:type="simple">10.3897/zookeys.93.1159</ext-link></mixed-citation></ref></ref-list></tp:taxon-treatment>
