# Supplementary material for: Review of the millipede family Opisotretidae (Diplopoda, Polydesmida), with descriptions of new species
Source: Zookeys. 2013 May 20;(302):13–77. doi: 10.3897/zookeys.302.5357 (PMC3689142; doi:10.3897/zookeys.302.5357)
Supplement: XML Treatment for Carlotretus [file zookeys.302.5357-treatment2.xml]

<!DOCTYPE tp:taxon-treatment
  PUBLIC "-//TaxonX//DTD Taxonomic Treatment Publishing DTD v0 20100105//EN" "tax-treatment-NSO.dtd">
<tp:taxon-treatment xmlns:tp="http://www.plazi.org/taxpub"><tp:treatment-meta><mixed-citation publication-type="journal"><person-group><name><surname>Golovatch</surname><given-names>Sergei I.</given-names></name><name><surname>Geoffroy</surname><given-names>Jean-Jacques</given-names></name><name><surname>Stoev</surname><given-names>Pavel</given-names></name><name><surname>Spiegel</surname><given-names>Didier Vanden</given-names></name></person-group><article-title>Review of the millipede family Opisotretidae (Diplopoda, Polydesmida), with descriptions of new species</article-title><source>Zookeys</source><day>20</day><month>5</month><year>2013</year><volume>2013</volume><issue>302</issue><fpage>13</fpage><lpage>77</lpage><pub-id pub-id-type="doi">10.3897/zookeys.302.5357</pub-id></mixed-citation></tp:treatment-meta><tp:nomenclature><label>Genus </label><tp:taxon-name>
                        <tp:taxon-name-part taxon-name-part-type="genus">Carlotretus</tp:taxon-name-part>
                    <object-id xmlns:xlink="http://www.w3.org/1999/xlink" xlink:type="simple">http://species-id.net/wiki/Carlotretus</object-id>
								</tp:taxon-name><tp:taxon-authority>Hoffman, 1980</tp:taxon-authority><tp:nomenclature-citation-list><tp:nomenclature-citation><tp:taxon-name>Carlotretus</tp:taxon-name><comment> Hoffman, 1980: 176, 188.</comment></tp:nomenclature-citation><tp:nomenclature-citation><tp:taxon-name>Carlotretus</tp:taxon-name><comment> – Hoffman 1982: 722.</comment></tp:nomenclature-citation></tp:nomenclature-citation-list></tp:nomenclature><tp:treatment-sec sec-type="Diagnosis"><title>Diagnosis.</title><p>A genus of <tp:taxon-name>Opisotretidae</tp:taxon-name> with 19 (♂) or 20 (♀) body segments. ♂ head without modifications. Metaterga with two regular, transverse rows of bacilliform setae. Frontolateral margin of midbody paraterga devoid of evident shoulders. Ozopore lying close to caudal margin of paratergite’s caudolateral corner.</p><p>Gonopod telopodite rather stout, unipartite, at best slightly hollow on caudal face; distal part devoid of ornamentations (spines or setae), being a long and simple solenomere (<bold>sl</bold>) supplied with lobes or processes either subtending it or lying at its base. Neither an accessory seminal chamber nor a hairy pulvillus (<xref ref-type="fig" rid="F1">Figs 1B, C</xref>, <xref ref-type="fig" rid="F38">38B–E</xref>, <xref ref-type="fig" rid="F40">40D–H</xref>, <xref ref-type="fig" rid="F41">41</xref>).</p></tp:treatment-sec><tp:treatment-sec sec-type="Type species"><title>Type species.</title><p><italic><tp:taxon-name>Opisotretus setosus</tp:taxon-name></italic> Carl, 1922, by original designation of <xref ref-type="bibr" rid="B16">Hoffman (1980)</xref>.</p></tp:treatment-sec><tp:treatment-sec sec-type="Remarks"><title>Remarks.</title><p>In addition to the type species, this genus includes a new congener described below. The differences are depicted in <xref ref-type="fig" rid="F1">Fig. 1</xref> and <xref ref-type="fig" rid="F38">Figs 38</xref>, <xref ref-type="fig" rid="F40">40</xref>, <xref ref-type="fig" rid="F41">41</xref>, being also mentioned in the diagnosis of <italic><tp:taxon-name>Carlotretus triramus</tp:taxon-name></italic> sp. n.</p></tp:treatment-sec><tp:treatment-sec><!--Section generated to contain objects referenced in tp:taxon-treatment.--><fig id="F1" position="float" orientation="portrait"><label>Figure 1.</label><caption><p> <italic><tp:taxon-name>Carlotretus setosus</tp:taxon-name></italic> Carl, 1922; ♂ holotype from Sumatra, Indonesia; <bold>A</bold> midbody segments, dorsal view <bold>B, C</bold> right gonopod and its apical part, mesal and lateral views, respectively. Depicted not to scale. After <xref ref-type="bibr" rid="B5">Carl (1922)</xref>.</p></caption><graphic xmlns:xlink="http://www.w3.org/1999/xlink" xlink:href="ZooKeys-302-013-g001.jpg" position="float" orientation="portrait" xlink:type="simple"/></fig><fig id="F38" position="float" orientation="portrait"><label>Figure 38.</label><caption><p> <italic><tp:taxon-name>Carlotretus triramus</tp:taxon-name></italic> sp. n., ♂ paratype (CHIgx10-07); <bold>A</bold> head, ventral view <bold>B–D</bold> gonopods <italic>in situ</italic> <bold>E</bold> dissected left gonopod, subdorsal view. – Scale bars: <bold>B, C</bold> 0.1 mm; <bold>A, D, E</bold> 0.05 mm.</p></caption><graphic xmlns:xlink="http://www.w3.org/1999/xlink" xlink:href="ZooKeys-302-013-g038.jpg" position="float" orientation="portrait" xlink:type="simple"/></fig><fig id="F40" position="float" orientation="portrait"><label>Figure 40.</label><caption><p> <italic><tp:taxon-name>Carlotretus triramus</tp:taxon-name></italic> sp. n., ♂ paratype (CHIgx05-068); <bold>A</bold> long tactile distodorsal seta on a midbody tibia <bold>B</bold> caudolateral corner of a midbody ozoporiferous paratergite <bold>C</bold> tegument texture, limbus and setae, dorsal view <bold>D</bold> left gonopod <italic>in situ</italic>, ventral view <bold>E–H</bold> dissected left gonopod, frontomesal, frontal, subventral and ventral views, respectively. – Scale bars: <bold>G</bold> 0.1 mm; <bold>D–F, H</bold> 0.05 mm; <bold>A–C</bold> 0.02 mm.</p></caption><graphic xmlns:xlink="http://www.w3.org/1999/xlink" xlink:href="ZooKeys-302-013-g040.jpg" position="float" orientation="portrait" xlink:type="simple"/></fig><fig id="F41" position="float" orientation="portrait"><label>Figure 41.</label><caption><p> <italic><tp:taxon-name>Carlotretus triramus</tp:taxon-name></italic> sp. n., ♂ paratype (CHIgx10-07), right gonopod, mesal view. – Scale bar: 0.1 mm.</p></caption><graphic xmlns:xlink="http://www.w3.org/1999/xlink" xlink:href="ZooKeys-302-013-g041.jpg" position="float" orientation="portrait" xlink:type="simple"/></fig></tp:treatment-sec><ref-list><ref id="B5"><mixed-citation xmlns:xlink="http://www.w3.org/1999/xlink" xlink:type="simple"><person-group><name name-style="western"><surname>Carl</surname><given-names>J</given-names></name></person-group> (<year>1922</year>) <source>Wissenschafliche Ergebnisse einer Forschungsreise nach Ostindien, ausgeführt im Auftrage der Akademie der Wissenschaften von H. v. Buttel-Reepen. VIII. Diplopoden aus Sumatra, Java, Malakka und Ceylon. Gesammelt von Herrn Prof. Dr. V. Buttel-Reepen in den Jahren 1911–1912. Zoologische Jahrbücher, Abteilung für Systematik 44: 565–578.</source></mixed-citation></ref><ref id="B16"><mixed-citation xmlns:xlink="http://www.w3.org/1999/xlink" xlink:type="simple"><person-group><name name-style="western"><surname>Hoffman</surname><given-names>RL</given-names></name></person-group> (<year>1980</year>) <source>Classification of the Diplopoda. Muséum d’histoire naturelle, Genève. 237 pp. [for 1979].</source></mixed-citation></ref></ref-list></tp:taxon-treatment>
