# Supplementary material for: Review of the millipede family Opisotretidae (Diplopoda, Polydesmida), with descriptions of new species
Source: Zookeys. 2013 May 20;(302):13–77. doi: 10.3897/zookeys.302.5357 (PMC3689142; doi:10.3897/zookeys.302.5357)
Supplement: XML Treatment for Corypholophus [file zookeys.302.5357-treatment3.xml]

<!DOCTYPE tp:taxon-treatment
  PUBLIC "-//TaxonX//DTD Taxonomic Treatment Publishing DTD v0 20100105//EN" "tax-treatment-NSO.dtd">
<tp:taxon-treatment xmlns:tp="http://www.plazi.org/taxpub"><tp:treatment-meta><mixed-citation publication-type="journal"><person-group><name><surname>Golovatch</surname><given-names>Sergei I.</given-names></name><name><surname>Geoffroy</surname><given-names>Jean-Jacques</given-names></name><name><surname>Stoev</surname><given-names>Pavel</given-names></name><name><surname>Spiegel</surname><given-names>Didier Vanden</given-names></name></person-group><article-title>Review of the millipede family Opisotretidae (Diplopoda, Polydesmida), with descriptions of new species</article-title><source>Zookeys</source><day>20</day><month>5</month><year>2013</year><volume>2013</volume><issue>302</issue><fpage>13</fpage><lpage>77</lpage><pub-id pub-id-type="doi">10.3897/zookeys.302.5357</pub-id></mixed-citation></tp:treatment-meta><tp:nomenclature><label>Genus </label><tp:taxon-name>
                        <tp:taxon-name-part taxon-name-part-type="genus">Corypholophus</tp:taxon-name-part>
                    <object-id xmlns:xlink="http://www.w3.org/1999/xlink" xlink:type="simple">http://species-id.net/wiki/Corypholophus</object-id>
								</tp:taxon-name><tp:taxon-authority>Attems, 1938</tp:taxon-authority><tp:nomenclature-citation-list><tp:nomenclature-citation><tp:taxon-name>Corypholophus</tp:taxon-name><comment> Attems, 1938: 249.</comment></tp:nomenclature-citation><tp:nomenclature-citation><tp:taxon-name>Corypholophus</tp:taxon-name><comment> – <xref ref-type="bibr" rid="B3">Attems 1940</xref>: 190; <xref ref-type="bibr" rid="B24">Murakami 1975</xref>: 108; <xref ref-type="bibr" rid="B16">Hoffman 1980</xref>: 176, 188; 1982: 722; <xref ref-type="bibr" rid="B9">Golovatch 1987</xref>: 205; <xref ref-type="bibr" rid="B29">Simonsen 1990</xref>: 53.</comment></tp:nomenclature-citation></tp:nomenclature-citation-list></tp:nomenclature><tp:treatment-sec sec-type="Diagnosis"><title>Diagnosis.</title><p>A genus of <tp:taxon-name>Opisotretidae</tp:taxon-name> with 19 (♂) or 20 (♀) body segments. ♂ vertex with or without modifications. Metaterga with 2 or 3 regular, transverse rows of bacilliform setae. Frontolateral margin of midbody paraterga devoid of shoulders. Ozopore lying close to caudal margin of paratergite’s caudolateral corner.</p><p>Gonopod telopodite slender, unipartite, slightly hollow on caudal face only distally; basal frontoventral process (<bold>p</bold>) either present or absent; distal part devoid of ornamentations (spines, bacilli or setae), lobes or prominent processes, at most microdenticulate near both a small accessory seminal chamber and a hairy pulvillus (<xref ref-type="fig" rid="F2">Figs 2B</xref>, <xref ref-type="fig" rid="F3">3</xref>).</p><p><!--PageBreak--><bold>Type species:</bold> <italic><tp:taxon-name>Corypholophus minutus</tp:taxon-name></italic> Attems, 1938, by original designation.</p><p><bold>Remarks.</bold> This genus also includes <italic><tp:taxon-name>Corypholophus ryukyuensis</tp:taxon-name></italic> from the Ryukyus, Japan (and Taiwan?). The differences between these two species are depicted in <xref ref-type="fig" rid="F2">Fig. 2B</xref> and <xref ref-type="fig" rid="F3">Fig. 3</xref>.</p></tp:treatment-sec><tp:treatment-sec><!--Section generated to contain objects referenced in tp:taxon-treatment.--><fig id="F2" position="float" orientation="portrait"><label>Figure 2.</label><caption><p> <italic><tp:taxon-name>Corypholophus minutus</tp:taxon-name></italic> Attems, 1938, ♂ from left bank of Ma River, Von Mai, Mai Tiao Distr., Hoa Binh Prov., northern Vietnam; <bold>A</bold> head, lateral view <bold>B</bold> left gonopod, caudal view. – Scale bars: <bold>A</bold> 0.3 mm; <bold>B</bold> 0.1 mm. After <xref ref-type="bibr" rid="B9">Golovatch (1987)</xref>.</p></caption><graphic xmlns:xlink="http://www.w3.org/1999/xlink" xlink:href="ZooKeys-302-013-g002.jpg" position="float" orientation="portrait" xlink:type="simple"/></fig><fig id="F3" position="float" orientation="portrait"><label>Figure 3.</label><caption><p> <italic><tp:taxon-name>Corypholophus ryukyuensis</tp:taxon-name></italic> Murakami, 1975, ♂ paratype from Ryukyu Islands, Japan; <bold>A–E</bold> both gonopods <italic>in situ</italic>, ventral, caudal, subcaudal and caudal views, respectively <bold>F</bold> gonopod tip, dorsal view. Depicted not to scale. After <xref ref-type="bibr" rid="B24">Murakami (1975)</xref>.</p></caption><graphic xmlns:xlink="http://www.w3.org/1999/xlink" xlink:href="ZooKeys-302-013-g003.jpg" position="float" orientation="portrait" xlink:type="simple"/></fig></tp:treatment-sec><ref-list><ref id="B3"><mixed-citation xmlns:xlink="http://www.w3.org/1999/xlink" xlink:type="simple"><person-group><name name-style="western"><surname>Attems</surname><given-names>C</given-names></name></person-group> (<year>1940</year>) <source>Myriopoda 3. Polydesmoidea III. Fam. Polydesmidae, Vanhoeffeniidae, Cryptodesmidae, Oniscodesmidae, Sphaeriotrichopidae, Peridontodesmidae, Rhachidesmidae, Macellolophidae, Pandirodesmidae. Das Tierreich 70: i-xxxii+1–577.</source></mixed-citation></ref><ref id="B24"><mixed-citation xmlns:xlink="http://www.w3.org/1999/xlink" xlink:type="simple"><person-group><name name-style="western"><surname>Murakami</surname><given-names>Y</given-names></name></person-group> (<year>1975</year>) <article-title>The cave myriapods of the Ryukyu Islands (I).</article-title><source>Bulletin of the National Science Museum, Series A (Zoology),</source><volume>1</volume> (<issue>2</issue>): <fpage>85</fpage>-<lpage>113</lpage>.</mixed-citation></ref><ref id="B16"><mixed-citation xmlns:xlink="http://www.w3.org/1999/xlink" xlink:type="simple"><person-group><name name-style="western"><surname>Hoffman</surname><given-names>RL</given-names></name></person-group> (<year>1980</year>) <source>Classification of the Diplopoda. Muséum d’histoire naturelle, Genève. 237 pp. [for 1979].</source></mixed-citation></ref><ref id="B9"><mixed-citation xmlns:xlink="http://www.w3.org/1999/xlink" xlink:type="simple"><person-group><name name-style="western"><surname>Golovatch</surname><given-names>SI</given-names></name></person-group> (<year>1987</year>) <article-title>Diplopoda from the Nepal Himalayas. Opisotretidae, additional Polydesmidae and Fuhrmannodesmidae.</article-title><source>Courier Forschungsinstitut Senckenberg</source><volume>93</volume>: <fpage>203</fpage>-<lpage>217</lpage>.</mixed-citation></ref><ref id="B29"><mixed-citation xmlns:xlink="http://www.w3.org/1999/xlink" xlink:type="simple"><person-group><name name-style="western"><surname>Simonsen</surname><given-names>Å</given-names></name></person-group> (<year>1990</year>) <source>Phylogeny and biogeography of the millipede order Polydesmida, with special emphasis on the suborder Polydesmidea. Institute of Zoology, University of Bergen, Bergen. 114 pp.</source></mixed-citation></ref></ref-list></tp:taxon-treatment>
