# Supplementary material for: Review of the millipede family Opisotretidae (Diplopoda, Polydesmida), with descriptions of new species
Source: Zookeys. 2013 May 20;(302):13–77. doi: 10.3897/zookeys.302.5357 (PMC3689142; doi:10.3897/zookeys.302.5357)
Supplement: XML Treatment for Martensodesmus [file zookeys.302.5357-treatment4.xml]

<!DOCTYPE tp:taxon-treatment
  PUBLIC "-//TaxonX//DTD Taxonomic Treatment Publishing DTD v0 20100105//EN" "tax-treatment-NSO.dtd">
<tp:taxon-treatment xmlns:tp="http://www.plazi.org/taxpub"><tp:treatment-meta><mixed-citation publication-type="journal"><person-group><name><surname>Golovatch</surname><given-names>Sergei I.</given-names></name><name><surname>Geoffroy</surname><given-names>Jean-Jacques</given-names></name><name><surname>Stoev</surname><given-names>Pavel</given-names></name><name><surname>Spiegel</surname><given-names>Didier Vanden</given-names></name></person-group><article-title>Review of the millipede family Opisotretidae (Diplopoda, Polydesmida), with descriptions of new species</article-title><source>Zookeys</source><day>20</day><month>5</month><year>2013</year><volume>2013</volume><issue>302</issue><fpage>13</fpage><lpage>77</lpage><pub-id pub-id-type="doi">10.3897/zookeys.302.5357</pub-id></mixed-citation></tp:treatment-meta><tp:nomenclature><label>Genus </label><tp:taxon-name>
                        <tp:taxon-name-part taxon-name-part-type="genus">Martensodesmus</tp:taxon-name-part>
                    <object-id xmlns:xlink="http://www.w3.org/1999/xlink" xlink:type="simple">http://species-id.net/wiki/Martensodesmus</object-id>
								</tp:taxon-name><tp:taxon-authority>Golovatch, 1987</tp:taxon-authority><tp:nomenclature-citation-list><tp:nomenclature-citation><tp:taxon-name>Martensodesmus</tp:taxon-name><comment> Golovatch, 1987: 203.</comment></tp:nomenclature-citation><tp:nomenclature-citation><tp:taxon-name>Martensodesmus</tp:taxon-name><comment> – <xref ref-type="bibr" rid="B10">Golovatch 1988</xref>: 34; <xref ref-type="bibr" rid="B29">Simonsen 1990</xref>: 53.</comment></tp:nomenclature-citation></tp:nomenclature-citation-list></tp:nomenclature><tp:treatment-sec sec-type="Diagnosis"><title>Diagnosis.</title><p>A genus of <tp:taxon-name>Opisotretidae</tp:taxon-name> with 19 (♂) or 20 (♀) body segments. ♂ head often, but not always, with modifications on vertex, collum rarely enlarged. Most of metaterga with 2 (more rarely) or 3 (more usually) regular, transverse rows of bacilliform setae. Frontolateral margin of midbody paraterga usually without evident shoulders, in any event not so strongly developed as to cause a caudad shift of the rows of tergal setae. Ozopore lying from close to, to rather far in front of caudal margin of paratergite’s caudolateral corner.</p><p>Gonopod telopodite rather stout, at least basal half so, unipartite, usually only faintly curved, slightly, more usually clearly, hollow/excavate/flattened on caudal face all along; parabasal and/or distal parts with lobes or processes, sometimes including <bold>p</bold>; both accessory seminal chamber and hairy pulvillus wanting, but a very short, dentiform solenomere usually ornamented with a few bacilli- or setiform structures nearby often present (<xref ref-type="fig" rid="F9">Figs 9</xref>, <xref ref-type="fig" rid="F10">10C, D</xref>, <xref ref-type="fig" rid="F28">28E–I</xref>, <xref ref-type="fig" rid="F29">29</xref>, <xref ref-type="fig" rid="F31">31E–H</xref>, <xref ref-type="fig" rid="F32">32</xref>, <xref ref-type="fig" rid="F35">35</xref>).</p></tp:treatment-sec><tp:treatment-sec sec-type="Type species"><title>Type species.</title><p><italic><tp:taxon-name>Martensodesmus himalayensis</tp:taxon-name></italic> Golovatch, 1987, by original designation.</p><p><bold>Remarks.</bold> In addition to the type species, the genus currently contains further four Himalayan congeners: <italic><tp:taxon-name>Martensodesmus bicuspidatus</tp:taxon-name></italic> Golovatch, 1988, <italic><tp:taxon-name>Martensodesmus excornis</tp:taxon-name></italic> Golovatch, 1988, <italic><tp:taxon-name>Martensodesmus nagarjungicus</tp:taxon-name></italic> Golovatch, 1987 and <italic><tp:taxon-name>Martensodesmus sherpa</tp:taxon-name></italic> Golovatch, 1987, as well as one new species in Vietnam and two more in southern China. A key to <italic><tp:taxon-name>Martensodesmus</tp:taxon-name></italic> species is given below.</p></tp:treatment-sec><tp:treatment-sec><!--Section generated to contain objects referenced in tp:taxon-treatment.--><fig id="F9" position="float" orientation="portrait"><label>Figure 9.</label><caption><p> <italic><tp:taxon-name>Martensodesmus himalayensis</tp:taxon-name></italic> Golovatch, 1987, ♂ paratype from Nepal; <bold>A, B</bold> right gonopod, subcaudal and subfrontal views, respectively <bold>C</bold> left gonopod, frontal view. – Scale bar: 0.1 mm. After <xref ref-type="bibr" rid="B9">Golovatch (1987)</xref>.</p></caption><graphic xmlns:xlink="http://www.w3.org/1999/xlink" xlink:href="ZooKeys-302-013-g009.jpg" position="float" orientation="portrait" xlink:type="simple"/></fig><fig id="F10" position="float" orientation="portrait"><label>Figure 10.</label><caption><p> <italic><tp:taxon-name>Martensodesmus bicuspidatus</tp:taxon-name></italic> Golovatch, 1988, ♂ paratype from Bhutan; <bold>A, B</bold> head and collum, frontal and lateral views, respectively <bold>C, D</bold> right gonopod, caudal and frontal views, respectively. – Scale bars: <bold>A, B</bold> 0.5 mm; <bold>C, D</bold> 0.1 mm. After <xref ref-type="bibr" rid="B10">Golovatch (1988)</xref>.</p></caption><graphic xmlns:xlink="http://www.w3.org/1999/xlink" xlink:href="ZooKeys-302-013-g010.jpg" position="float" orientation="portrait" xlink:type="simple"/></fig><fig id="F28" position="float" orientation="portrait"><label>Figure 28.</label><caption><p> <italic><tp:taxon-name>Martensodesmus cattienensis</tp:taxon-name></italic> sp. n., ♀ (<bold>A–F</bold>) &amp; ♂ (<bold>G–L</bold>) paratypes; <bold>A</bold> tegument texture, dorsal view <bold>B</bold> tergal seta, sublateral view <bold>C</bold> gnathochilarium, ventral view <bold>D</bold> midbody leg <bold>E</bold> right gonopod <italic>in situ</italic>, ventral view <bold>F</bold> tip of gonopod telopodite, ventral view <bold>G–I</bold> dissected left gonopod, subdorsal, frontal and submesal views, respectively. – Scale bars: <bold>C, D</bold> 0.1 mm; <bold>E, G–I</bold> 0.05 mm; <bold>A, F</bold> 0.02 mm; <bold>B</bold> 0.01 mm.</p></caption><graphic xmlns:xlink="http://www.w3.org/1999/xlink" xlink:href="ZooKeys-302-013-g028.jpg" position="float" orientation="portrait" xlink:type="simple"/></fig><fig id="F29" position="float" orientation="portrait"><label>Figure 29.</label><caption><p> <italic><tp:taxon-name>Martensodesmus cattienensis</tp:taxon-name></italic> sp. n., ♂ paratype; <bold>A, B</bold> right gonopod, subventral and subfrontal views, respectively. – Scale bar: 0.1 mm.</p></caption><graphic xmlns:xlink="http://www.w3.org/1999/xlink" xlink:href="ZooKeys-302-013-g029.jpg" position="float" orientation="portrait" xlink:type="simple"/></fig><fig id="F31" position="float" orientation="portrait"><label>Figure 31.</label><caption><p> <italic><tp:taxon-name>Martensodesmus bedosae</tp:taxon-name></italic> sp. n., ♂ paratype; <bold>A, B</bold> tegument texture, tergal setae and ozopore, dorsal view <bold>C</bold> head, frontoventral view <bold>D</bold> midbody leg, subventral view; <bold>E,</bold> both gonopods <italic>in situ</italic>, ventral view; <bold>F,</bold> right gonopod, ventral view <bold>G, H</bold> dissected left gonopod, subdorsal and frontal views, respectively. – Scale bars: <bold>C, E</bold> 0.1 mm; <bold>D, F–H</bold> 0.05 mm; <bold>A, B</bold> 0.02 mm.</p></caption><graphic xmlns:xlink="http://www.w3.org/1999/xlink" xlink:href="ZooKeys-302-013-g031.jpg" position="float" orientation="portrait" xlink:type="simple"/></fig><fig id="F32" position="float" orientation="portrait"><label>Figure 32.</label><caption><p> <italic><tp:taxon-name>Martensodesmus bedosae</tp:taxon-name></italic> sp. n., ♂ paratype; <bold>A, B</bold> left gonopod, ventral and dorsal views, respectively. – Scale bar: 0.1 mm.</p></caption><graphic xmlns:xlink="http://www.w3.org/1999/xlink" xlink:href="ZooKeys-302-013-g032.jpg" position="float" orientation="portrait" xlink:type="simple"/></fig><fig id="F35" position="float" orientation="portrait"><label>Figure 35.</label><caption><p> <italic><tp:taxon-name>Martensodesmus spiniger</tp:taxon-name></italic> sp. n., ♂ paratype; <bold>A</bold> right gonopod, ventral view <bold>B, C</bold> left gonopod, frontodorsal and subdorsal views, respectively. – Scale bar: 0.1 mm.</p></caption><graphic xmlns:xlink="http://www.w3.org/1999/xlink" xlink:href="ZooKeys-302-013-g035.jpg" position="float" orientation="portrait" xlink:type="simple"/></fig></tp:treatment-sec><ref-list><ref id="B10"><mixed-citation xmlns:xlink="http://www.w3.org/1999/xlink" xlink:type="simple"><person-group><name name-style="western"><surname>Golovatch</surname><given-names>SI</given-names></name></person-group> (<year>1988</year>) <article-title>On the first Polydesmidae, Opisotretidae and Fuhrmannodesmidae from Bhutan (Diplopoda, Polydesmida).</article-title><source>Entomologica Basiliensia</source><volume>12</volume>: <fpage>15</fpage>-<lpage>48</lpage>.</mixed-citation></ref><ref id="B29"><mixed-citation xmlns:xlink="http://www.w3.org/1999/xlink" xlink:type="simple"><person-group><name name-style="western"><surname>Simonsen</surname><given-names>Å</given-names></name></person-group> (<year>1990</year>) <source>Phylogeny and biogeography of the millipede order Polydesmida, with special emphasis on the suborder Polydesmidea. Institute of Zoology, University of Bergen, Bergen. 114 pp.</source></mixed-citation></ref><ref id="B9"><mixed-citation xmlns:xlink="http://www.w3.org/1999/xlink" xlink:type="simple"><person-group><name name-style="western"><surname>Golovatch</surname><given-names>SI</given-names></name></person-group> (<year>1987</year>) <article-title>Diplopoda from the Nepal Himalayas. Opisotretidae, additional Polydesmidae and Fuhrmannodesmidae.</article-title><source>Courier Forschungsinstitut Senckenberg</source><volume>93</volume>: <fpage>203</fpage>-<lpage>217</lpage>.</mixed-citation></ref></ref-list></tp:taxon-treatment>
