# Supplementary material for: Review of the millipede family Opisotretidae (Diplopoda, Polydesmida), with descriptions of new species
Source: Zookeys. 2013 May 20;(302):13–77. doi: 10.3897/zookeys.302.5357 (PMC3689142; doi:10.3897/zookeys.302.5357)
Supplement: XML Treatment for Opisotretus [file zookeys.302.5357-treatment5.xml]

<!DOCTYPE tp:taxon-treatment
  PUBLIC "-//TaxonX//DTD Taxonomic Treatment Publishing DTD v0 20100105//EN" "tax-treatment-NSO.dtd">
<tp:taxon-treatment xmlns:tp="http://www.plazi.org/taxpub"><tp:treatment-meta><mixed-citation publication-type="journal"><person-group><name><surname>Golovatch</surname><given-names>Sergei I.</given-names></name><name><surname>Geoffroy</surname><given-names>Jean-Jacques</given-names></name><name><surname>Stoev</surname><given-names>Pavel</given-names></name><name><surname>Spiegel</surname><given-names>Didier Vanden</given-names></name></person-group><article-title>Review of the millipede family Opisotretidae (Diplopoda, Polydesmida), with descriptions of new species</article-title><source>Zookeys</source><day>20</day><month>5</month><year>2013</year><volume>2013</volume><issue>302</issue><fpage>13</fpage><lpage>77</lpage><pub-id pub-id-type="doi">10.3897/zookeys.302.5357</pub-id></mixed-citation></tp:treatment-meta><tp:nomenclature><label>Genus </label><tp:taxon-name>
                        <tp:taxon-name-part taxon-name-part-type="genus">Opisotretus</tp:taxon-name-part>
                    <object-id xmlns:xlink="http://www.w3.org/1999/xlink" xlink:type="simple">http://species-id.net/wiki/Opisotretus</object-id>
								</tp:taxon-name><tp:taxon-authority>Attems, 1907</tp:taxon-authority><tp:nomenclature-citation-list><tp:nomenclature-citation><tp:taxon-name>Opisotretus</tp:taxon-name><comment> Attems, 1907: 113.</comment></tp:nomenclature-citation><tp:nomenclature-citation><tp:taxon-name>Opisotretus</tp:taxon-name><comment> – <xref ref-type="bibr" rid="B3">Attems 1940</xref>: 150; <xref ref-type="bibr" rid="B7">Chamberlin 1945</xref>: 4; <xref ref-type="bibr" rid="B16">Hoffman 1980</xref>: 176, 188; 1982: 722; <xref ref-type="bibr" rid="B29">Simonsen 1990</xref>: 53.</comment></tp:nomenclature-citation></tp:nomenclature-citation-list></tp:nomenclature><tp:treatment-sec sec-type="Diagnosis"><title>Diagnosis.</title><p>A genus of <tp:taxon-name>Opisotretidae</tp:taxon-name> with 19 (♂) or 20 (♀) body segments. ♂ vertex with or without modifications. Metaterga with three regular, transverse rows of bacilliform setae. Frontal margin of midbody paraterga devoid of obvious shoulders. Ozopore usually lying close to very close to caudal margin of paratergite’s caudolateral corner.</p><!--PageBreak--><p>Gonopod telopodite elongate, unciform, unipartite; distal part beset with ornamentations (small spines, bacilli or setae) and at least with one evident process, either devoid of or supplied with a short solenomere, but with both an evident accessory seminal chamber and a hairy pulvillus (<xref ref-type="fig" rid="F8">Figs 8D</xref>, <xref ref-type="fig" rid="F18">18B–D</xref>, <xref ref-type="fig" rid="F20">20C, D</xref>, <xref ref-type="fig" rid="F21">21</xref>, <xref ref-type="fig" rid="F23">23C, D</xref>, <xref ref-type="fig" rid="F25">25</xref>, <xref ref-type="fig" rid="F26">26F, G</xref>).</p></tp:treatment-sec><tp:treatment-sec sec-type="Type species"><title>Type species.</title><p><italic><tp:taxon-name>Opisotretus kraepelini</tp:taxon-name></italic> <xref ref-type="bibr" rid="B1">Attems 1907</xref>, by monotypy.</p></tp:treatment-sec><tp:treatment-sec sec-type="Remarks"><title>Remarks.</title><p>In addition to the type species, the genus currently contains two described congeners: <!--PageBreak--><italic><tp:taxon-name>Opisotretus euthus</tp:taxon-name></italic> Chamberlin, 1945 and <italic><tp:taxon-name>Opisotretus mimus</tp:taxon-name></italic> Chamberlin, 1945. Because the gonopods of <italic><tp:taxon-name>Opisotretus euthus</tp:taxon-name></italic> are indeed very similar to those of <italic><tp:taxon-name>Opisotretus kraepelini</tp:taxon-name></italic> as depicted by <xref ref-type="bibr" rid="B7">Chamberlin (1945)</xref>, the former species is definitely congeneric with the latter one. The identity of <italic><tp:taxon-name>Opisotretus mimus</tp:taxon-name></italic>, however, remains uncertain, but superficially it strongly reminds of <italic><tp:taxon-name>Peronorchus parvicollis</tp:taxon-name></italic> Attems, 1907, a species we think belongs in the family <tp:taxon-name>Fuhrmannodesmidae</tp:taxon-name>. It was originally described from Buitenzorg (= Bogor), Java, Indonesia <!--PageBreak--> (<xref ref-type="bibr" rid="B1">Attems 1907</xref>) and seems to be very similar to an opisotretid in showing long bacilliform tergal setae arranged in three transverse rows, notably reduced paraterga, and the ozopores located near the paratergite’s caudal corner. Interestingly, <xref ref-type="bibr" rid="B20">Mauriès and Geoffroy (1999)</xref>, when redescribing <!--PageBreak--><italic><tp:taxon-name>Peronorchus parvicollis</tp:taxon-name></italic> from material taken on Mauritius, Indian Ocean, assigned this genus to the family <tp:taxon-name>Trichopolydesmidae</tp:taxon-name>, as opposed to <xref ref-type="bibr" rid="B16">Hoffman (1980)</xref> who had left <italic><tp:taxon-name>Peronorchus</tp:taxon-name></italic> among the genera of <tp:taxon-name>Polydesmidea</tp:taxon-name> of uncertain status and family position.</p><p>Four new species described below also belong in <italic><tp:taxon-name>Opisotretus</tp:taxon-name></italic>. A key to all seven <italic><tp:taxon-name>Opisotretus</tp:taxon-name></italic> species, including <italic><tp:taxon-name>Opisotretus mimus</tp:taxon-name></italic>, is given below.</p></tp:treatment-sec><tp:treatment-sec><!--Section generated to contain objects referenced in tp:taxon-treatment.--><fig id="F8" position="float" orientation="portrait"><label>Figure 8.</label><caption><p> <italic><tp:taxon-name>Opisotretus kraepelini</tp:taxon-name></italic> Attems, 1907, ♂ holotype from Java, Indonesia <bold>A, B</bold> anterior and posterior body parts, respectively <bold>C</bold> cross-section of segment 7, frontal view <bold>D</bold> left gonopod, sublateral view. Depicted not to scale. After <xref ref-type="bibr" rid="B1">Attems (1907)</xref>.</p></caption><graphic xmlns:xlink="http://www.w3.org/1999/xlink" xlink:href="ZooKeys-302-013-g008.jpg" position="float" orientation="portrait" xlink:type="simple"/></fig><fig id="F18" position="float" orientation="portrait"><label>Figure 18.</label><caption><p> <italic><tp:taxon-name>Opisotretus beroni</tp:taxon-name></italic> sp. n., ♂ paratype from Mount Fugilil (summit); <bold>A</bold> head, ventral view <bold>B</bold> both gonopods <italic>in situ</italic>, ventral view <bold>C, D</bold> left gonopod, sublateral and submesal views, respectively. – Scale bars: 0.01 mm.</p></caption><graphic xmlns:xlink="http://www.w3.org/1999/xlink" xlink:href="ZooKeys-302-013-g018.jpg" position="float" orientation="portrait" xlink:type="simple"/></fig><fig id="F20" position="float" orientation="portrait"><label>Figure 20.</label><caption><p> <italic><tp:taxon-name>Opisotretus beroni</tp:taxon-name></italic> sp. n., ♂ paratype from Mount Fugilil (summit); <bold>A</bold> antenna, lateral view <bold>B</bold> midbody leg <bold>C, D</bold> left gonopod, sublateral and submesal views, respectively. – Scale bar: 0.2 mm.</p></caption><graphic xmlns:xlink="http://www.w3.org/1999/xlink" xlink:href="ZooKeys-302-013-g020.jpg" position="float" orientation="portrait" xlink:type="simple"/></fig><fig id="F21" position="float" orientation="portrait"><label>Figure 21.</label><caption><p> <italic><tp:taxon-name>Opisotretus beroni</tp:taxon-name></italic> sp. n., ♂ paratype from Selminum doline; <bold>A, B</bold> left gonopod, submesal and sublateral views, respectively. – Scale bar: 0.2 mm. After <xref ref-type="bibr" rid="B13">Golovatch et al. (2010)</xref>.</p></caption><graphic xmlns:xlink="http://www.w3.org/1999/xlink" xlink:href="ZooKeys-302-013-g021.jpg" position="float" orientation="portrait" xlink:type="simple"/></fig><fig id="F23" position="float" orientation="portrait"><label>Figure 23.</label><caption><p> <italic><tp:taxon-name>Opisotretus hagen</tp:taxon-name></italic> sp. n., ♂ holotype; <bold>A</bold> head, frontal view <bold>B</bold> midbody leg <bold>C, D</bold> right gonopod, mesal and lateral views, respectively. – Scale bars: <bold>A</bold> 1.0; <bold>B</bold> 0.5 mm; <bold>C, D</bold> 0.2 mm.</p></caption><graphic xmlns:xlink="http://www.w3.org/1999/xlink" xlink:href="ZooKeys-302-013-g023.jpg" position="float" orientation="portrait" xlink:type="simple"/></fig><fig id="F25" position="float" orientation="portrait"><label>Figure 25.</label><caption><p> <italic><tp:taxon-name>Opisotretus deharvengi</tp:taxon-name></italic> sp. n., ♂ holotype; <bold>A, B</bold> left gonopod, subventral and subdorsal views, respectively. – Scale bar: 0.1 mm.</p></caption><graphic xmlns:xlink="http://www.w3.org/1999/xlink" xlink:href="ZooKeys-302-013-g025.jpg" position="float" orientation="portrait" xlink:type="simple"/></fig><fig id="F26" position="float" orientation="portrait"><label>Figure 26.</label><caption><p> <italic><tp:taxon-name>Opisotretus spinosus</tp:taxon-name></italic> sp. n., ♂ holotype; <bold>A</bold> head, frontolateral view <bold>B, C</bold> right paratergites 15 and 18, respectively, dorsal view <bold>D</bold> hypoproct, ventral view <bold>E</bold> midbody leg <bold>F, G</bold> right gonopod, subventral and subdorsal views, respectively. – Scale bar: <bold>A–C</bold> 0.2 mm; <bold>D, E</bold> 0.1 mm; <bold>F, G</bold> 0.05 mm.</p></caption><graphic xmlns:xlink="http://www.w3.org/1999/xlink" xlink:href="ZooKeys-302-013-g026.jpg" position="float" orientation="portrait" xlink:type="simple"/></fig></tp:treatment-sec><ref-list><ref id="B3"><mixed-citation xmlns:xlink="http://www.w3.org/1999/xlink" xlink:type="simple"><person-group><name name-style="western"><surname>Attems</surname><given-names>C</given-names></name></person-group> (<year>1940</year>) <source>Myriopoda 3. Polydesmoidea III. Fam. Polydesmidae, Vanhoeffeniidae, Cryptodesmidae, Oniscodesmidae, Sphaeriotrichopidae, Peridontodesmidae, Rhachidesmidae, Macellolophidae, Pandirodesmidae. Das Tierreich 70: i-xxxii+1–577.</source></mixed-citation></ref><ref id="B7"><mixed-citation xmlns:xlink="http://www.w3.org/1999/xlink" xlink:type="simple"><person-group><name name-style="western"><surname>Chamberlin</surname><given-names>RV</given-names></name></person-group> (<year>1945</year>) <article-title>On some diplopods from the Indo-Australian Archipelago.</article-title><source>American Museum Novitates</source><volume>1282</volume>: <fpage>1</fpage>-<lpage>43</lpage>.</mixed-citation></ref><ref id="B16"><mixed-citation xmlns:xlink="http://www.w3.org/1999/xlink" xlink:type="simple"><person-group><name name-style="western"><surname>Hoffman</surname><given-names>RL</given-names></name></person-group> (<year>1980</year>) <source>Classification of the Diplopoda. Muséum d’histoire naturelle, Genève. 237 pp. [for 1979].</source></mixed-citation></ref><ref id="B29"><mixed-citation xmlns:xlink="http://www.w3.org/1999/xlink" xlink:type="simple"><person-group><name name-style="western"><surname>Simonsen</surname><given-names>Å</given-names></name></person-group> (<year>1990</year>) <source>Phylogeny and biogeography of the millipede order Polydesmida, with special emphasis on the suborder Polydesmidea. Institute of Zoology, University of Bergen, Bergen. 114 pp.</source></mixed-citation></ref><ref id="B1"><mixed-citation xmlns:xlink="http://www.w3.org/1999/xlink" xlink:type="simple"><person-group><name name-style="western"><surname>Attems</surname><given-names>C</given-names></name></person-group> (<year>1907</year>) <article-title>Javanische Myriopoden gesammelt von Direktor K. Kraepelin im Jahre 1903.</article-title><source>Mitteilungen aus dem Naturhistorischen Museum Hamburg</source><volume>24</volume>: <fpage>77</fpage>-<lpage>122</lpage>.</mixed-citation></ref><ref id="B13"><mixed-citation xmlns:xlink="http://www.w3.org/1999/xlink" xlink:type="simple"><person-group><name name-style="western"><surname>Golovatch</surname><given-names>SI</given-names></name><name name-style="western"><surname>Stoev</surname><given-names>P</given-names></name><name name-style="western"><surname>VandenSpiegel</surname><given-names>D</given-names></name></person-group> (<year>2010</year>) <article-title>New or poorly-known millipedes (Diplopoda) from Papua New Guinea, 2.</article-title><source>Arthropoda Selecta</source><volume>19</volume> (<issue>3</issue>): <fpage>129</fpage>-<lpage>143</lpage>.</mixed-citation></ref><ref id="B20"><mixed-citation xmlns:xlink="http://www.w3.org/1999/xlink" xlink:type="simple"><person-group><name name-style="western"><surname>Mauriès</surname><given-names>JP</given-names></name><name name-style="western"><surname>Geoffroy</surname><given-names>JJ</given-names></name></person-group> (<year>1999</year>) <article-title>Les diplopodes édaphiques et souterrains de l’Ile Maurice (Myriapoda, Diplopoda).</article-title><source>Revue suisse de Zoologie</source><volume>106</volume> (<issue>1</issue>): <fpage>69</fpage>-<lpage>79</lpage>.</mixed-citation></ref></ref-list></tp:taxon-treatment>
