# Supplementary material for: Review of the millipede family Opisotretidae (Diplopoda, Polydesmida), with descriptions of new species
Source: Zookeys. 2013 May 20;(302):13–77. doi: 10.3897/zookeys.302.5357 (PMC3689142; doi:10.3897/zookeys.302.5357)
Supplement: XML Treatment for Opisthoporodesmus [file zookeys.302.5357-treatment6.xml]

<!DOCTYPE tp:taxon-treatment
  PUBLIC "-//TaxonX//DTD Taxonomic Treatment Publishing DTD v0 20100105//EN" "tax-treatment-NSO.dtd">
<tp:taxon-treatment xmlns:tp="http://www.plazi.org/taxpub"><tp:treatment-meta><mixed-citation publication-type="journal"><person-group><name><surname>Golovatch</surname><given-names>Sergei I.</given-names></name><name><surname>Geoffroy</surname><given-names>Jean-Jacques</given-names></name><name><surname>Stoev</surname><given-names>Pavel</given-names></name><name><surname>Spiegel</surname><given-names>Didier Vanden</given-names></name></person-group><article-title>Review of the millipede family Opisotretidae (Diplopoda, Polydesmida), with descriptions of new species</article-title><source>Zookeys</source><day>20</day><month>5</month><year>2013</year><volume>2013</volume><issue>302</issue><fpage>13</fpage><lpage>77</lpage><pub-id pub-id-type="doi">10.3897/zookeys.302.5357</pub-id></mixed-citation></tp:treatment-meta><tp:nomenclature><label>Genus </label><tp:taxon-name>
                        <tp:taxon-name-part taxon-name-part-type="genus">Opisthoporodesmus</tp:taxon-name-part>
                    <object-id xmlns:xlink="http://www.w3.org/1999/xlink" xlink:type="simple">http://species-id.net/wiki/Opisthoporodesmus</object-id>
								</tp:taxon-name><tp:taxon-authority>Silvestri, 1899</tp:taxon-authority><tp:nomenclature-citation-list><tp:nomenclature-citation><tp:taxon-name>Opisthoporodesmus</tp:taxon-name><comment> Silvestri, 1899: 206.</comment></tp:nomenclature-citation><tp:nomenclature-citation><tp:taxon-name>Opisthoporodesmus</tp:taxon-name><comment> – <xref ref-type="bibr" rid="B3">Attems 1940</xref>: 151; <xref ref-type="bibr" rid="B7">Chamberlin 1945</xref>: 2-4; Hoffman 1982: 722; <xref ref-type="bibr" rid="B29">Simonsen 1990</xref>: 53.</comment></tp:nomenclature-citation></tp:nomenclature-citation-list></tp:nomenclature><tp:treatment-sec sec-type="Diagnosis"><title>Diagnosis.</title><p>A genus of <tp:taxon-name>Opisotretidae</tp:taxon-name> with 20 body segments (♂, ♀). ♂ vertex without modifications. Metaterga with three regular, transverse rows of bacilliform setae, <!--PageBreak--><!--PageBreak-->but, probably in conjunction with frontolateral margin of midbody paraterga bearing prominent shoulders, at least sometimes all three rows strongly shifted caudad, last two being also abbreviated. Ozopore usually lying close to caudal margin of paratergite’s caudolateral corner.</p><p>Gonopod telopodite elongate, subunciform, unipartite, markedly attenuating distad; distal part with only a few small outgrowths at best, devoid of both bacilliform ornamentations and a solenomere, but supplied with both a small accessory seminal chamber and a hairy pulvillus (<xref ref-type="fig" rid="F11">Fig. 11C</xref>).</p></tp:treatment-sec><tp:treatment-sec sec-type="Type species"><title>Type species.</title><p><italic><tp:taxon-name>Opisthoporodesmus obtectus</tp:taxon-name></italic> Silvestri, 1899, by monotypy.</p></tp:treatment-sec><tp:treatment-sec sec-type="Remarks"><title>Remarks.</title><p>In addition to the type species, the genus currently contains five formal congeners: <italic><tp:taxon-name>Opisthoporodesmus anandrus</tp:taxon-name></italic> Chamberlin, 1945, <italic><tp:taxon-name>Opisthoporodesmus bacillifer</tp:taxon-name></italic> Carl, 1912, <italic><tp:taxon-name>Opisthoporodesmus conservandus</tp:taxon-name></italic> Chamberlin, 1945, <italic><tp:taxon-name>Opisthoporodesmus silvestri</tp:taxon-name></italic> Chamberlin, 1945 and <italic><tp:taxon-name>Opisthoporodesmus simplex</tp:taxon-name></italic> Chamberlin, 1945. As these five species require revision and their identities remain uncertain, no key to <italic><tp:taxon-name>Opisthoporodesmus</tp:taxon-name></italic> species is possible for the time being.</p></tp:treatment-sec><tp:treatment-sec><!--Section generated to contain objects referenced in tp:taxon-treatment.--><fig id="F11" position="float" orientation="portrait"><label>Figure 11.</label><caption><p> <italic><tp:taxon-name>Opisthoporodesmus obtectus</tp:taxon-name></italic> Silvestri, 1899, ♂ ?holotype from Papua New Guinea; <bold>A</bold> segments 8 and 9, dorsal view <bold>B</bold> posterior body part, dorsal view <bold>C</bold> right gonopod, subcaudal view. Depicted not to scale. After <xref ref-type="bibr" rid="B28">Silvestri (1899)</xref>.</p></caption><graphic xmlns:xlink="http://www.w3.org/1999/xlink" xlink:href="ZooKeys-302-013-g011.jpg" position="float" orientation="portrait" xlink:type="simple"/></fig></tp:treatment-sec><ref-list><ref id="B3"><mixed-citation xmlns:xlink="http://www.w3.org/1999/xlink" xlink:type="simple"><person-group><name name-style="western"><surname>Attems</surname><given-names>C</given-names></name></person-group> (<year>1940</year>) <source>Myriopoda 3. Polydesmoidea III. Fam. Polydesmidae, Vanhoeffeniidae, Cryptodesmidae, Oniscodesmidae, Sphaeriotrichopidae, Peridontodesmidae, Rhachidesmidae, Macellolophidae, Pandirodesmidae. Das Tierreich 70: i-xxxii+1–577.</source></mixed-citation></ref><ref id="B7"><mixed-citation xmlns:xlink="http://www.w3.org/1999/xlink" xlink:type="simple"><person-group><name name-style="western"><surname>Chamberlin</surname><given-names>RV</given-names></name></person-group> (<year>1945</year>) <article-title>On some diplopods from the Indo-Australian Archipelago.</article-title><source>American Museum Novitates</source><volume>1282</volume>: <fpage>1</fpage>-<lpage>43</lpage>.</mixed-citation></ref><ref id="B29"><mixed-citation xmlns:xlink="http://www.w3.org/1999/xlink" xlink:type="simple"><person-group><name name-style="western"><surname>Simonsen</surname><given-names>Å</given-names></name></person-group> (<year>1990</year>) <source>Phylogeny and biogeography of the millipede order Polydesmida, with special emphasis on the suborder Polydesmidea. Institute of Zoology, University of Bergen, Bergen. 114 pp.</source></mixed-citation></ref><ref id="B28"><mixed-citation xmlns:xlink="http://www.w3.org/1999/xlink" xlink:type="simple"><person-group><name name-style="western"><surname>Silvestri</surname><given-names>F</given-names></name></person-group> (<year>1899</year>) <article-title>Diplopoda nova a L. Biró in Nova-Guinea collecta.</article-title><source>Természetrajzi Fűzetek</source><volume>22</volume>: <fpage>205</fpage>-<lpage>212</lpage>.</mixed-citation></ref></ref-list></tp:taxon-treatment>
