# Supplementary material for: Review of the millipede family Opisotretidae (Diplopoda, Polydesmida), with descriptions of new species
Source: Zookeys. 2013 May 20;(302):13–77. doi: 10.3897/zookeys.302.5357 (PMC3689142; doi:10.3897/zookeys.302.5357)
Supplement: XML Treatment for Retrodesmus [file zookeys.302.5357-treatment7.xml]

<!DOCTYPE tp:taxon-treatment
  PUBLIC "-//TaxonX//DTD Taxonomic Treatment Publishing DTD v0 20100105//EN" "tax-treatment-NSO.dtd">
<tp:taxon-treatment xmlns:tp="http://www.plazi.org/taxpub"><tp:treatment-meta><mixed-citation publication-type="journal"><person-group><name><surname>Golovatch</surname><given-names>Sergei I.</given-names></name><name><surname>Geoffroy</surname><given-names>Jean-Jacques</given-names></name><name><surname>Stoev</surname><given-names>Pavel</given-names></name><name><surname>Spiegel</surname><given-names>Didier Vanden</given-names></name></person-group><article-title>Review of the millipede family Opisotretidae (Diplopoda, Polydesmida), with descriptions of new species</article-title><source>Zookeys</source><day>20</day><month>5</month><year>2013</year><volume>2013</volume><issue>302</issue><fpage>13</fpage><lpage>77</lpage><pub-id pub-id-type="doi">10.3897/zookeys.302.5357</pub-id></mixed-citation></tp:treatment-meta><tp:nomenclature><label>Genus </label><tp:taxon-name>
                        <tp:taxon-name-part taxon-name-part-type="genus">Retrodesmus</tp:taxon-name-part>
                    <object-id xmlns:xlink="http://www.w3.org/1999/xlink" xlink:type="simple">http://species-id.net/wiki/Retrodesmus</object-id>
								</tp:taxon-name><tp:taxon-authority>Chamberlin, 1945</tp:taxon-authority><tp:nomenclature-citation-list><tp:nomenclature-citation><tp:taxon-name>Retrodesmus</tp:taxon-name><comment> Chamberlin, 1945: 4.</comment></tp:nomenclature-citation><tp:nomenclature-citation><tp:taxon-name>Retrodesmus</tp:taxon-name><comment> – Hoffman 1982: 722; <xref ref-type="bibr" rid="B29">Simonsen 1990</xref>: 53.</comment></tp:nomenclature-citation></tp:nomenclature-citation-list></tp:nomenclature><tp:treatment-sec sec-type="Diagnosis"><title>Diagnosis.</title><p>A genus of <tp:taxon-name>Opisotretidae</tp:taxon-name> with 19 (♂) or 20 (♀) body segments. ♂ vertex without modifications. Metaterga with three regular, transverse rows of bacilliform setae, but, in conjunction with frontolateral margin of midbody paraterga bearing <!--PageBreak-->evident shoulders, all three rows strongly shifted caudad, last two being also abbreviated. Ozopore from well removed from, to very near caudal margin of paratergite’s caudolateral incision.</p><p>Gonopod telopodite rather stout, only slightly curved, unipartite, divided only distally into a frontal stump heavily beset with bacilliform ornamentions and a simple to complex caudal branch; seminal groove terminating near base of both these branches; neither a solenomere nor a hairy pulvillus (<xref ref-type="fig" rid="F13">Figs 13B</xref>, <xref ref-type="fig" rid="F15">15C, D</xref>, <xref ref-type="fig" rid="F16">16B, C</xref>), only sometimes with a visible accessory seminal chamber.</p></tp:treatment-sec><tp:treatment-sec sec-type="Type species"><title>Type species.</title><p><italic><tp:taxon-name>Retrodesmus dammermani</tp:taxon-name></italic> Chamberlin, 1945, by original designation.</p><!--PageBreak--><!--PageBreak--></tp:treatment-sec><tp:treatment-sec sec-type="Remarks"><title>Remarks.</title><p>The holotype of this species has been examined in order to shed light on the identity of both the genus and species. A new species is added as well. The differences between both are clear from <xref ref-type="fig" rid="F12">Figs 12</xref>, <xref ref-type="fig" rid="F13">13</xref> and <xref ref-type="fig" rid="F14">Figs 14</xref>–<xref ref-type="fig" rid="F16">16</xref>, as well as from the diagnosis of <italic><tp:taxon-name>Retrodesmus cavernicola</tp:taxon-name></italic> sp. n.</p></tp:treatment-sec><tp:treatment-sec><!--Section generated to contain objects referenced in tp:taxon-treatment.--><fig id="F13" position="float" orientation="portrait"><label>Figure 13.</label><caption><p> <italic><tp:taxon-name>Retrodesmus dammermani</tp:taxon-name></italic> Chamberlin, 1945, ♂ holotype from Java, Indonesia <bold>A</bold> left paratergite 10, dorsal view <bold>B</bold> both gonopods <italic>in situ</italic>, ventral view. – Scale bars: 0.2 mm.</p></caption><graphic xmlns:xlink="http://www.w3.org/1999/xlink" xlink:href="ZooKeys-302-013-g013.jpg" position="float" orientation="portrait" xlink:type="simple"/></fig><fig id="F15" position="float" orientation="portrait"><label>Figure 15.</label><caption><p> <italic><tp:taxon-name>Retrodesmus cavernicola</tp:taxon-name></italic> sp. n., ♂ paratype from Cave Bem Tem; <bold>A</bold> antenna, lateral view <bold>B</bold> midbody leg <bold>C</bold> left gonopod, submesal view <bold>D</bold> right gonopod, subfrontal view. – Scale bars: <bold>A, B</bold> 1.0 mm; <bold>C, D</bold> 0.2 mm.</p></caption><graphic xmlns:xlink="http://www.w3.org/1999/xlink" xlink:href="ZooKeys-302-013-g015.jpg" position="float" orientation="portrait" xlink:type="simple"/></fig><fig id="F16" position="float" orientation="portrait"><label>Figure 16.</label><caption><p> <italic><tp:taxon-name>Retrodesmus cavernicola</tp:taxon-name></italic> sp. n., ♂ holotype; <bold>A</bold> leg 9 <bold>B, C</bold> left gonopod, subdorsal and subventral views, respectively. – Scale bars: <bold>A</bold> 0.5 mm; <bold>B, C</bold> 0.2 mm.</p></caption><graphic xmlns:xlink="http://www.w3.org/1999/xlink" xlink:href="ZooKeys-302-013-g016.jpg" position="float" orientation="portrait" xlink:type="simple"/></fig><fig id="F12" position="float" orientation="portrait"><label>Figure 12.</label><caption><p> <italic><tp:taxon-name>Retrodesmus dammermani</tp:taxon-name></italic> Chamberlin, 1945, ♂ holotype from Java, Indonesia; <bold>A–C</bold> habitus, dorsal, lateral and ventral views, respectively.</p></caption><graphic xmlns:xlink="http://www.w3.org/1999/xlink" xlink:href="ZooKeys-302-013-g012.jpg" position="float" orientation="portrait" xlink:type="simple"/></fig><fig id="F14" position="float" orientation="portrait"><label>Figure 14.</label><caption><p> <italic><tp:taxon-name>Retrodesmus cavernicola</tp:taxon-name></italic> sp. n., ♀ subadult, paratype; <bold>A, D</bold> anterior body part, dorsal and lateral views, respectively <bold>B</bold> midbody segments, dorsal view <bold>C, E, G</bold> posterior body part, dorsal, lateral and ventral views, respectively <bold>F</bold> head, ventral view <bold>H</bold> cross-section of a midbody segment, caudal view <bold>I</bold> tergal seta <bold>J, K</bold> paratergite 15, dorsal and subcaudal views, respectively <bold>L</bold> limbus, dorsal view. – Scale bars: <bold>A</bold> 0.5 mm; <bold>B–E, G, H</bold> 0.2 mm; <bold>F, J, K</bold> 0.1 mm; <bold>I, L</bold> 0.02 mm.</p></caption><graphic xmlns:xlink="http://www.w3.org/1999/xlink" xlink:href="ZooKeys-302-013-g014.jpg" position="float" orientation="portrait" xlink:type="simple"/></fig></tp:treatment-sec><ref-list><ref id="B29"><mixed-citation xmlns:xlink="http://www.w3.org/1999/xlink" xlink:type="simple"><person-group><name name-style="western"><surname>Simonsen</surname><given-names>Å</given-names></name></person-group> (<year>1990</year>) <source>Phylogeny and biogeography of the millipede order Polydesmida, with special emphasis on the suborder Polydesmidea. Institute of Zoology, University of Bergen, Bergen. 114 pp.</source></mixed-citation></ref></ref-list></tp:taxon-treatment>
