# Supplementary material for: Review of the millipede family Opisotretidae (Diplopoda, Polydesmida), with descriptions of new species
Source: Zookeys. 2013 May 20;(302):13–77. doi: 10.3897/zookeys.302.5357 (PMC3689142; doi:10.3897/zookeys.302.5357)
Supplement: XML Treatment for Retrodesmus dammermani [file zookeys.302.5357-treatment8.xml]

<!DOCTYPE tp:taxon-treatment
  PUBLIC "-//TaxonX//DTD Taxonomic Treatment Publishing DTD v0 20100105//EN" "tax-treatment-NSO.dtd">
<tp:taxon-treatment xmlns:tp="http://www.plazi.org/taxpub"><tp:treatment-meta><mixed-citation publication-type="journal"><person-group><name><surname>Golovatch</surname><given-names>Sergei I.</given-names></name><name><surname>Geoffroy</surname><given-names>Jean-Jacques</given-names></name><name><surname>Stoev</surname><given-names>Pavel</given-names></name><name><surname>Spiegel</surname><given-names>Didier Vanden</given-names></name></person-group><article-title>Review of the millipede family Opisotretidae (Diplopoda, Polydesmida), with descriptions of new species</article-title><source>Zookeys</source><day>20</day><month>5</month><year>2013</year><volume>2013</volume><issue>302</issue><fpage>13</fpage><lpage>77</lpage><pub-id pub-id-type="doi">10.3897/zookeys.302.5357</pub-id></mixed-citation></tp:treatment-meta><tp:nomenclature><tp:taxon-name>
                        <tp:taxon-name-part taxon-name-part-type="genus">Retrodesmus</tp:taxon-name-part>
                        <tp:taxon-name-part taxon-name-part-type="species">dammermani</tp:taxon-name-part>
                    <object-id xmlns:xlink="http://www.w3.org/1999/xlink" xlink:type="simple">http://species-id.net/wiki/Retrodesmus_dammermani</object-id>
								</tp:taxon-name><tp:taxon-authority>Chamberlin, 1945</tp:taxon-authority><xref ref-type="fig" rid="F12">Figs 12</xref><xref ref-type="fig" rid="F13">, 13</xref><tp:nomenclature-citation-list><tp:nomenclature-citation><tp:taxon-name>Retrodesmus dammermani</tp:taxon-name><comment> Holotype ♂ (AMNH), Java, Tjibodas, 1400 m, Aug. 1921, Dammerman [on label].</comment></tp:nomenclature-citation></tp:nomenclature-citation-list></tp:nomenclature><tp:treatment-sec sec-type="Description"><title>Descriptive notes and remarks.</title><p>The series also contains a microvial with several fragments of a presumed ♀ labeled “♀ allotype”, but, having not been mentioned in the original description (<xref ref-type="bibr" rid="B7">Chamberlin 1945</xref>), this ♀ cannot be considered as part of the type series.</p><p>The holotype, an intact ♂, has been restudied, with several colour pictures taken to show the habitus (<xref ref-type="fig" rid="F12">Fig. 12</xref>), and line drawings executed of a midbody paratergite and the gonopods <italic>in situ</italic> (<xref ref-type="fig" rid="F13">Fig. 13</xref>).</p><p><!--PageBreak--><xref ref-type="bibr" rid="B7">Chamberlin’s (1945)</xref> succinct description is basically correct in showing quite broad and mostly slightly upturned paraterga with 2 or 3 minute, lateral, setiferous incisions; the caudal corners of postcollum paraterga until the 17<sup>th</sup> are produced increasingly well behind the rear tergal margin, roundly dentiform; the metaterga support three rather regular, transverse rows of short to medium-sized bacilliform setae; the ozopores are located rather close to the lateral margin of ozoporiferous paraterga, but quite far from the caudal corner (<xref ref-type="fig" rid="F13">Fig. 13A</xref>). Body length ca 6 mm, width 0.55 mm.</p><p>The gonopods (<xref ref-type="fig" rid="F13">Fig. 13B</xref>), contrary to <xref ref-type="bibr" rid="B7">Chamberlin’s (1945)</xref> sketch (his fig. 20), show only a slightly curved telopodite devoid of a drastic parabasal geniculation. The coxae bear several setae on the ventral side. The telopodite is rather stout, <!--PageBreak-->unipartite, slightly hollow on the caudal face, only subterminally subdivided into a frontal stump (<bold>s</bold>) beset with bacilliform ornamentations and surmounted by a long spine (<bold>sp</bold>), and a simple, similarly spinigerous branch (<bold>b</bold>). The seminal groove runs along the caudal face to flush open on the surface, with neither a solenomere nor an accessory seminal chamber, nor a hairy pulvillus, terminating near the base of both <bold>s</bold> and <bold>b</bold>.</p><p><!--PageBreak-->As <xref ref-type="bibr" rid="B17">Hoffman (2005, p. 75)</xref> once put it quite sarcastically as regards the quality of <xref ref-type="bibr" rid="B7">Chamberlin’s (1945)</xref> paper, “There is no evidence that Professor Chamberlin invested much time in consultation of available literature sources”. Nevertheless, his <italic><tp:taxon-name>Retrodesmus</tp:taxon-name></italic> remains a valid genus sufficiently distinct from the other opisotretid genera.</p><p>In addition to the type species, <italic><tp:taxon-name>Retrodesmus</tp:taxon-name></italic> also includes <italic><tp:taxon-name>Retrodesmus cavernicola</tp:taxon-name></italic> sp. n., a presumed troglobite from Papua New Guinea.</p><fig id="F12" position="float" orientation="portrait"><label>Figure 12.</label><caption><p> <italic><tp:taxon-name>Retrodesmus dammermani</tp:taxon-name></italic> Chamberlin, 1945, ♂ holotype from Java, Indonesia; <bold>A–C</bold> habitus, dorsal, lateral and ventral views, respectively.</p></caption><graphic xmlns:xlink="http://www.w3.org/1999/xlink" xlink:href="ZooKeys-302-013-g012.jpg" position="float" orientation="portrait" xlink:type="simple"/></fig><fig id="F13" position="float" orientation="portrait"><label>Figure 13.</label><caption><p> <italic><tp:taxon-name>Retrodesmus dammermani</tp:taxon-name></italic> Chamberlin, 1945, ♂ holotype from Java, Indonesia <bold>A</bold> left paratergite 10, dorsal view <bold>B</bold> both gonopods <italic>in situ</italic>, ventral view. – Scale bars: 0.2 mm.</p></caption><graphic xmlns:xlink="http://www.w3.org/1999/xlink" xlink:href="ZooKeys-302-013-g013.jpg" position="float" orientation="portrait" xlink:type="simple"/></fig></tp:treatment-sec><ref-list><ref id="B7"><mixed-citation xmlns:xlink="http://www.w3.org/1999/xlink" xlink:type="simple"><person-group><name name-style="western"><surname>Chamberlin</surname><given-names>RV</given-names></name></person-group> (<year>1945</year>) <article-title>On some diplopods from the Indo-Australian Archipelago.</article-title><source>American Museum Novitates</source><volume>1282</volume>: <fpage>1</fpage>-<lpage>43</lpage>.</mixed-citation></ref><ref id="B17"><mixed-citation xmlns:xlink="http://www.w3.org/1999/xlink" xlink:type="simple"><person-group><name name-style="western"><surname>Hoffman</surname><given-names>RL</given-names></name></person-group> (<year>2005</year>) <article-title>Zoological Results of the British Speleological Expedition to Papua New Guinea, 1975. A note on the characters and status of the genus <italic>Caloma</italic> Chamberlin, 1945 (Polydesmida: Paradoxosomatidae).</article-title><source>Myriapodologica</source><volume>8</volume> (<issue>8</issue>): <fpage>75</fpage>-<lpage>82</lpage>.</mixed-citation></ref></ref-list></tp:taxon-treatment>
