# Supplementary material for: Review of the millipede family Opisotretidae (Diplopoda, Polydesmida), with descriptions of new species
Source: Zookeys. 2013 May 20;(302):13–77. doi: 10.3897/zookeys.302.5357 (PMC3689142; doi:10.3897/zookeys.302.5357)
Supplement: XML Treatment for Solaenaulus [file zookeys.302.5357-treatment9.xml]

<!DOCTYPE tp:taxon-treatment
  PUBLIC "-//TaxonX//DTD Taxonomic Treatment Publishing DTD v0 20100105//EN" "tax-treatment-NSO.dtd">
<tp:taxon-treatment xmlns:tp="http://www.plazi.org/taxpub"><tp:treatment-meta><mixed-citation publication-type="journal"><person-group><name><surname>Golovatch</surname><given-names>Sergei I.</given-names></name><name><surname>Geoffroy</surname><given-names>Jean-Jacques</given-names></name><name><surname>Stoev</surname><given-names>Pavel</given-names></name><name><surname>Spiegel</surname><given-names>Didier Vanden</given-names></name></person-group><article-title>Review of the millipede family Opisotretidae (Diplopoda, Polydesmida), with descriptions of new species</article-title><source>Zookeys</source><day>20</day><month>5</month><year>2013</year><volume>2013</volume><issue>302</issue><fpage>13</fpage><lpage>77</lpage><pub-id pub-id-type="doi">10.3897/zookeys.302.5357</pub-id></mixed-citation></tp:treatment-meta><tp:nomenclature><label>Genus </label><tp:taxon-name>
                        <tp:taxon-name-part taxon-name-part-type="genus">Solaenaulus</tp:taxon-name-part>
                    <object-id xmlns:xlink="http://www.w3.org/1999/xlink" xlink:type="simple">http://species-id.net/wiki/Solaenaulus</object-id>
								</tp:taxon-name><tp:taxon-authority>Attems, 1940</tp:taxon-authority></tp:nomenclature><tp:treatment-sec sec-type="Diagnosis"><title>Diagnosis.</title><p>A genus of <tp:taxon-name>Opisotretidae</tp:taxon-name> with 19 (♂) or 20 (♀) body segments. ♂ vertex without modifications. Metaterga with three regular, transverse rows of bacilliform setae. Frontolateral margin of midbody paraterga without shoulders. Ozopore usually lying very close to caudal margin of paratergite’s caudolateral corner (<xref ref-type="fig" rid="F4">Figs 4C, D, F</xref>, <xref ref-type="fig" rid="F5">5B, G</xref>).</p><p>Gonopod telopodite elongate, subunciform, bipartite; basal process (<bold>p</bold>) on frontoventral face of femorite prominent, removed from femorite proper; distal part of telopodite usually beset with bacilliform ornamentations both over a prominent solenomere (<bold>sl</bold>) and an even more prominent exomere (<bold>ex</bold>); a small accessory seminal chamber present, but a hairy pulvillus absent (<xref ref-type="fig" rid="F6">Figs 6A, C–F</xref>, <xref ref-type="fig" rid="F7">7</xref>).</p></tp:treatment-sec><tp:treatment-sec sec-type="Type species"><title>Type species.</title><p><italic><tp:taxon-name>Opisotretus butteli</tp:taxon-name></italic> Carl, 1922, by original designation of <xref ref-type="bibr" rid="B3">Attems (1940)</xref>.</p></tp:treatment-sec><tp:treatment-sec sec-type="Remarks"><title>Remarks.</title><p>In addition to the type species, the genus currently contains only one known species: <italic><tp:taxon-name>Solaenaulus birmanicus</tp:taxon-name></italic> Carl, 1941 (<xref ref-type="bibr" rid="B13">Golovatch et al. 2010</xref>), which, however, is sometimes treated as a variety of the type species (<xref ref-type="bibr" rid="B18">Jeekel 2006</xref>).</p><!--PageBreak--></tp:treatment-sec><tp:treatment-sec><!--Section generated to contain objects referenced in tp:taxon-treatment.--><fig id="F4" position="float" orientation="portrait"><label>Figure 4.</label><caption><p> <italic><tp:taxon-name>Solaenaulus butteli</tp:taxon-name></italic> (Carl, 1922), ♂ from Lae, Papua New Guinea; <bold>A</bold> habitus, lateral view <bold>B, E, H</bold> anterior body part, lateral, dorsal and ventral views, respectively <bold>C, F, I</bold> midbody segments, lateral, dorsal and ventral views, respectively <bold>D, G, J</bold> posterior body part, lateral, dorsal and ventral views, respectively. – Scale bars: <bold>A</bold> 0.5 mm; <bold>B–I</bold> 0.1 mm; J, 0.12 mm. After <xref ref-type="bibr" rid="B13">Golovatch et al. (2010)</xref>.</p></caption><graphic xmlns:xlink="http://www.w3.org/1999/xlink" xlink:href="ZooKeys-302-013-g004.jpg" position="float" orientation="portrait" xlink:type="simple"/></fig><fig id="F5" position="float" orientation="portrait"><label>Figure 5.</label><caption><p> <italic><tp:taxon-name>Solaenaulus butteli</tp:taxon-name></italic> (Carl, 1922), ♂ from Lae, Papua New Guinea <bold>A</bold> head and collum, dorsal view <bold>B</bold> metatergum 18 and telson, caudal view <bold>C</bold> cross-section of a midbody segment, caudal view <bold>D–G</bold> tegument texture and tergal setae, dorsal, dorsal, dorsal and lateral views, respectively <bold>H</bold> midbody leg <bold>I</bold> claw <bold>J</bold> segment 7 with left gonopod <italic>in situ</italic>. – Scale bars: <bold>A, C, J</bold> 0.1 mm; <bold>B, D, G, H</bold> 0.05 mm; <bold>E</bold> 0.02 mm; <bold>F, I</bold> 0.01 mm. After <xref ref-type="bibr" rid="B13">Golovatch et al. (2010)</xref>.</p></caption><graphic xmlns:xlink="http://www.w3.org/1999/xlink" xlink:href="ZooKeys-302-013-g005.jpg" position="float" orientation="portrait" xlink:type="simple"/></fig><fig id="F6" position="float" orientation="portrait"><label>Figure 6.</label><caption><p> <italic><tp:taxon-name>Solaenaulus butteli</tp:taxon-name></italic> (Carl, 1922), ♂ from Lae, Papua New Guinea <bold>A</bold> both gonopods <italic>in situ</italic>, ventral view <bold>B</bold> gonopod aperture, ventral view <bold>C–F</bold> individual gonopods, subventral, subfrontal, lateral and mesal views, respectively. – Scale bars: <bold>A, B</bold> 0.05 mm; <bold>C–F</bold> 0.01 mm. After <xref ref-type="bibr" rid="B13">Golovatch et al. (2010)</xref>.</p></caption><graphic xmlns:xlink="http://www.w3.org/1999/xlink" xlink:href="ZooKeys-302-013-g006.jpg" position="float" orientation="portrait" xlink:type="simple"/></fig><fig id="F7" position="float" orientation="portrait"><label>Figure 7.</label><caption><p> <italic><tp:taxon-name>Solaenaulus butteli</tp:taxon-name></italic> (Carl, 1922), ♂ from Lae, Papua New Guinea; <bold>A, B</bold> left gonopod, lateral and submesal views, respectively. – Scale bars: A, 0.4 mm; B, 0.1 mm. After <xref ref-type="bibr" rid="B13">Golovatch et al. (2010)</xref>.</p></caption><graphic xmlns:xlink="http://www.w3.org/1999/xlink" xlink:href="ZooKeys-302-013-g007.jpg" position="float" orientation="portrait" xlink:type="simple"/></fig></tp:treatment-sec><ref-list><ref id="B13"><mixed-citation xmlns:xlink="http://www.w3.org/1999/xlink" xlink:type="simple"><person-group><name name-style="western"><surname>Golovatch</surname><given-names>SI</given-names></name><name name-style="western"><surname>Stoev</surname><given-names>P</given-names></name><name name-style="western"><surname>VandenSpiegel</surname><given-names>D</given-names></name></person-group> (<year>2010</year>) <article-title>New or poorly-known millipedes (Diplopoda) from Papua New Guinea, 2.</article-title><source>Arthropoda Selecta</source><volume>19</volume> (<issue>3</issue>): <fpage>129</fpage>-<lpage>143</lpage>.</mixed-citation></ref><ref id="B3"><mixed-citation xmlns:xlink="http://www.w3.org/1999/xlink" xlink:type="simple"><person-group><name name-style="western"><surname>Attems</surname><given-names>C</given-names></name></person-group> (<year>1940</year>) <source>Myriopoda 3. Polydesmoidea III. Fam. Polydesmidae, Vanhoeffeniidae, Cryptodesmidae, Oniscodesmidae, Sphaeriotrichopidae, Peridontodesmidae, Rhachidesmidae, Macellolophidae, Pandirodesmidae. Das Tierreich 70: i-xxxii+1–577.</source></mixed-citation></ref><ref id="B18"><mixed-citation xmlns:xlink="http://www.w3.org/1999/xlink" xlink:type="simple"><person-group><name name-style="western"><surname>Jeekel</surname><given-names>CAW</given-names></name></person-group> (<year>2006</year>) <article-title>Some notes on Diplopoda from Christmas Island (Indian Ocean).</article-title><source>Myriapod Memoranda</source><volume>9</volume>: <fpage>59</fpage>-<lpage>63</lpage>.</mixed-citation></ref></ref-list></tp:taxon-treatment>
