# Supplementary material for: Review of the millipede family Opisotretidae (Diplopoda, Polydesmida), with descriptions of new species
Source: Zookeys. 2013 May 20;(302):13–77. doi: 10.3897/zookeys.302.5357 (PMC3689142; doi:10.3897/zookeys.302.5357)
Supplement: XML Treatment for Opisotretus beroni [file zookeys.302.5357-treatment11.xml]

<!DOCTYPE tp:taxon-treatment
  PUBLIC "-//TaxonX//DTD Taxonomic Treatment Publishing DTD v0 20100105//EN" "tax-treatment-NSO.dtd">
<tp:taxon-treatment xmlns:tp="http://www.plazi.org/taxpub"><tp:treatment-meta><mixed-citation publication-type="journal"><person-group><name><surname>Golovatch</surname><given-names>Sergei I.</given-names></name><name><surname>Geoffroy</surname><given-names>Jean-Jacques</given-names></name><name><surname>Stoev</surname><given-names>Pavel</given-names></name><name><surname>Spiegel</surname><given-names>Didier Vanden</given-names></name></person-group><article-title>Review of the millipede family Opisotretidae (Diplopoda, Polydesmida), with descriptions of new species</article-title><source>Zookeys</source><day>20</day><month>5</month><year>2013</year><volume>2013</volume><issue>302</issue><fpage>13</fpage><lpage>77</lpage><pub-id pub-id-type="doi">10.3897/zookeys.302.5357</pub-id></mixed-citation></tp:treatment-meta><tp:nomenclature><tp:taxon-name>
                        <tp:taxon-name-part taxon-name-part-type="genus">Opisotretus</tp:taxon-name-part>
                        <tp:taxon-name-part taxon-name-part-type="species">beroni</tp:taxon-name-part>
                    <object-id xmlns:xlink="http://www.w3.org/1999/xlink" xlink:type="simple">urn:lsid:zoobank.org:act:8B8C4BC4-80C2-4243-916A-057600056EFA</object-id>
								<object-id xmlns:xlink="http://www.w3.org/1999/xlink" xlink:type="simple">http://species-id.net/wiki/Opisotretus_beroni</object-id>
								</tp:taxon-name><tp:taxon-status xmlns:xlink="http://www.w3.org/1999/xlink" xlink:type="simple">sp. n.</tp:taxon-status><xref ref-type="fig" rid="F17">Figs 17</xref><xref ref-type="fig" rid="F21">–21</xref></tp:nomenclature><tp:treatment-sec sec-type="Type material"><title>Type material.</title><p>Holotype ♂ (NMNHS), Papua New Guinea, Western Prov., Mount Fugilil, at camp, 2980 m a.s.l., 09.10.1975, leg. P. Beron (British Speleological Expedition).</p></tp:treatment-sec><tp:treatment-sec sec-type="Paratype"><title>Paratype.</title><p>1 ♀ subadult (19 segments) (ZMUC), same locality, together with holotype; 1 ♂, 1 ♀, 1 ♀ subadult (19 segments) (NMNHS), 1 ♂, 1 ♀ (ZMUM), 1 ♂ (SEM), same locality, Mount Fugilil, summit, 3150 m a.s.l., 29.09.1975, leg. P. Beron (British Speleological Expedition); 1 ♂, 1 ♀ (MNHN JC 339), Western Prov., Finim tel Plateau, Selminum doline, 2300 m a.s.l., forest litter, 02.10.1975, leg. Ph. Chapman &amp; P. Beron (British Speleological Expedition); 1 ♀ (NMNHS), Papua New Guinea: Mount Wilhelm, Lake Pinde, 3480 m, 25.10.1975, leg. P. Beron (British Speleological Expedition); 1 ♂, 1 ♀ (NMNHS), 1 ♀ subadult (19 segments) (SEM), same locality, Mount Wilhelm, from 4260 m a.s.l. (14000 feet) to summit (4694 m a.s.l.), 24.10.1975, leg. P. Beron (British Speleological Expedition).</p></tp:treatment-sec><tp:treatment-sec sec-type="Diagnosis"><title>Diagnosis.</title><p>Differs readily fromcongeners by the shorter and bifid apical piece of the gonopod telopodite devoid of a spine level to a short solenomere, coupled with a deeper caudalmost incision of paraterga harbouring the ozopore in poriferous segments.</p></tp:treatment-sec><tp:treatment-sec sec-type="Name"><title>Name.</title><p>Honours Petar Beron (NMNHS), the principal collector of material.</p></tp:treatment-sec><tp:treatment-sec sec-type="Description"><title>Description.</title><p>Length of adults of both sexes ca 10-11 mm, width of midbody pro- and metazona 1.0 and 1.4 mm (holotype), 0.95 and 1.3 mm (♂ paratypes) or 1.1–1.2 and 1.5–1.6 mm (♀ paratypes), respectively. Coloration in alcohol from uniformly pallid to light yellowish.</p><p>Body with 19 (♂) or 20 (♀) segments. All characters like in <italic><tp:taxon-name>Retrodesmus cavernicola</tp:taxon-name></italic> sp. n., except as follows.</p><p>Antennae medium-sized, strongly clavate, extending behind segment 2 when stretched dorsally (<xref ref-type="fig" rid="F17">Figs 17K</xref>, <xref ref-type="fig" rid="F20">20A</xref>).</p><p>In width, collum &lt;&lt; segment 2 &lt; 3 &lt; head = 4 &lt; 5 (6) =15 (♂, ♀), thereafter body gradually tapering towards telson. Paraterga of adults rather strongly developed, considerably smaller and set lower in ♀ subadults (<xref ref-type="fig" rid="F17">Figs 17J</xref>, <xref ref-type="fig" rid="F19">19I</xref>), starting from collum, mostly subhorizontal to slightly declivous, set high, but always lying slightly below a faintly convex dorsum, with very faint shoulders frontolaterally (<xref ref-type="fig" rid="F17">Figs 17A–C</xref><!--PageBreak-->). Caudal corner of postcollum paraterga dentiform, narrowly rounded to nearly pointed, extending increasingly behind rear tergal margin only in a few caudalmost segments. Lateral edge of paraterga with 2 or 3 small setigerous indentations in poreless and poriferous segments, respectively. Ozopores evident, round, flush <!--PageBreak-->open on dorsal surface, located very close to caudal margin at bottom of caudalmost lateral incision (<xref ref-type="fig" rid="F17">Figs 17C, L</xref>), lateral tooth being considerably shorter than medial one. Collum and each following metatergum with 3+3 very short bacilliform setae arranged in three regular transverse rows; polygonal bosses evident, transverse sulcus superficial (<xref ref-type="fig" rid="F17">Figs 17A–F</xref>).</p><p>Sterna without modifications, rather broad, strongly setose (<xref ref-type="fig" rid="F17">Fig. 17H</xref>). Epigynal ridge very low. Legs rather long, clearly incrassate in ♂ (<xref ref-type="fig" rid="F17">Figs 17D–F</xref>), ca 1.2–1.3 (♂) or 1.0–1.1 times (♀, juveniles) as long as midbody height; femora and tarsi longest, subequal in length; sphaerotrichomes missing, but ♂ prefemora and femora beset with short spiniform setae ventrally (<xref ref-type="fig" rid="F20">Fig. 20B</xref>).</p><p>Gonopod telopodite (<xref ref-type="fig" rid="F18">Figs 18B–D</xref>, <xref ref-type="fig" rid="F20">20C, D</xref>, <xref ref-type="fig" rid="F21">21</xref>) only slightly curved, unipartite, rather long and slender; apical piece (<bold>a</bold>) distal to a very short solenomere (<bold>sl</bold>) elongate, more strongly curved, clearly bifid, on caudal face with a few to several denti- or spiniform ornamentations, but devoid of a strong parabasal spine level to <bold>sl</bold>. An accessory seminal chamber at base of <bold>sl</bold> evident, crowned with a hairy pulvillus.</p><fig id="F17" position="float" orientation="portrait"><label>Figure 17.</label><caption><p> <italic><tp:taxon-name>Opisotretus beroni</tp:taxon-name></italic> sp. n., ♂ paratype from Mount Fugilil (summit); <bold>A, D, G</bold> anterior body part, dorsal, lateral and ventral views, respectively <bold>B, E, H</bold> midbody segments, dorsal, lateral and ventral views, respectively <bold>C, F, I</bold> posterior body part, dorsal, lateral and ventral views, respectively <bold>J</bold> cross-section of a midbody segment <bold>K</bold> antenna, lateral view <bold>L</bold> right paratergite 13, dorsal view <bold>M</bold> tergal setae <bold>N</bold> claw. – Scale bars: <bold>G</bold> 0.5 mm; <bold>A, C–F, H–K</bold> 0.2 mm; <bold>B, L</bold> 0.1 mm; <bold>M</bold> 0.05 mm; <bold>N</bold> 0.01 mm.</p></caption><graphic xmlns:xlink="http://www.w3.org/1999/xlink" xlink:href="ZooKeys-302-013-g017.jpg" position="float" orientation="portrait" xlink:type="simple"/></fig><fig id="F18" position="float" orientation="portrait"><label>Figure 18.</label><caption><p> <italic><tp:taxon-name>Opisotretus beroni</tp:taxon-name></italic> sp. n., ♂ paratype from Mount Fugilil (summit); <bold>A</bold> head, ventral view <bold>B</bold> both gonopods <italic>in situ</italic>, ventral view <bold>C, D</bold> left gonopod, sublateral and submesal views, respectively. – Scale bars: 0.01 mm.</p></caption><graphic xmlns:xlink="http://www.w3.org/1999/xlink" xlink:href="ZooKeys-302-013-g018.jpg" position="float" orientation="portrait" xlink:type="simple"/></fig><fig id="F19" position="float" orientation="portrait"><label>Figure 19.</label><caption><p> <italic><tp:taxon-name>Opisotretus beroni</tp:taxon-name></italic> sp. n., ♀ subadult, paratype from Mount Fugilil (summit); <bold>A, D</bold> anterior body part, dorsal and lateral views, respectively <bold>B, E, G</bold> midbody segments, dorsal, lateral and ventral views, respectively <bold>C, F, H</bold> posterior body part, dorsal, lateral and ventral views, respectively <bold>I</bold> cross-section of a midbody segment <bold>J</bold> midbody leg <bold>K</bold> right paratergite 13, dorsal view <bold>L, M</bold> tergal setae <bold>N</bold> gnathochilarium, ventral view. – Scale bars: <bold>B–H</bold>,0.2 mm; <bold>A, I, N</bold> 0.1 mm; <bold>J, K</bold> 0.05 mm; <bold>M</bold> 0.02 mm; <bold>L</bold> 0.01 mm.</p></caption><graphic xmlns:xlink="http://www.w3.org/1999/xlink" xlink:href="ZooKeys-302-013-g019.jpg" position="float" orientation="portrait" xlink:type="simple"/></fig><fig id="F20" position="float" orientation="portrait"><label>Figure 20.</label><caption><p> <italic><tp:taxon-name>Opisotretus beroni</tp:taxon-name></italic> sp. n., ♂ paratype from Mount Fugilil (summit); <bold>A</bold> antenna, lateral view <bold>B</bold> midbody leg <bold>C, D</bold> left gonopod, sublateral and submesal views, respectively. – Scale bar: 0.2 mm.</p></caption><graphic xmlns:xlink="http://www.w3.org/1999/xlink" xlink:href="ZooKeys-302-013-g020.jpg" position="float" orientation="portrait" xlink:type="simple"/></fig></tp:treatment-sec><tp:treatment-sec sec-type="Remarks"><title>Remarks.</title><p>The gonopod structure of this new species has already been illustrated by mistake elsewhere (<xref ref-type="bibr" rid="B13">Golovatch et al. 2010</xref>, figs 78 &amp; 80), in connection with documenting the record of <italic><tp:taxon-name>Solaenaulus butteli</tp:taxon-name></italic> in Papua New Guinea. The same drawings (<xref ref-type="fig" rid="F21">Fig. 21</xref>) are reproduced here again.</p><fig id="F21" position="float" orientation="portrait"><label>Figure 21.</label><caption><p> <italic><tp:taxon-name>Opisotretus beroni</tp:taxon-name></italic> sp. n., ♂ paratype from Selminum doline; <bold>A, B</bold> left gonopod, submesal and sublateral views, respectively. – Scale bar: 0.2 mm. After <xref ref-type="bibr" rid="B13">Golovatch et al. (2010)</xref>.</p></caption><graphic xmlns:xlink="http://www.w3.org/1999/xlink" xlink:href="ZooKeys-302-013-g021.jpg" position="float" orientation="portrait" xlink:type="simple"/></fig><!--PageBreak--></tp:treatment-sec><ref-list><ref id="B13"><mixed-citation xmlns:xlink="http://www.w3.org/1999/xlink" xlink:type="simple"><person-group><name name-style="western"><surname>Golovatch</surname><given-names>SI</given-names></name><name name-style="western"><surname>Stoev</surname><given-names>P</given-names></name><name name-style="western"><surname>VandenSpiegel</surname><given-names>D</given-names></name></person-group> (<year>2010</year>) <article-title>New or poorly-known millipedes (Diplopoda) from Papua New Guinea, 2.</article-title><source>Arthropoda Selecta</source><volume>19</volume> (<issue>3</issue>): <fpage>129</fpage>-<lpage>143</lpage>.</mixed-citation></ref></ref-list></tp:taxon-treatment>
