# Supplementary material for: Review of the millipede family Opisotretidae (Diplopoda, Polydesmida), with descriptions of new species
Source: Zookeys. 2013 May 20;(302):13–77. doi: 10.3897/zookeys.302.5357 (PMC3689142; doi:10.3897/zookeys.302.5357)
Supplement: XML Treatment for Opisotretus hagen [file zookeys.302.5357-treatment12.xml]

<!DOCTYPE tp:taxon-treatment
  PUBLIC "-//TaxonX//DTD Taxonomic Treatment Publishing DTD v0 20100105//EN" "tax-treatment-NSO.dtd">
<tp:taxon-treatment xmlns:tp="http://www.plazi.org/taxpub"><tp:treatment-meta><mixed-citation publication-type="journal"><person-group><name><surname>Golovatch</surname><given-names>Sergei I.</given-names></name><name><surname>Geoffroy</surname><given-names>Jean-Jacques</given-names></name><name><surname>Stoev</surname><given-names>Pavel</given-names></name><name><surname>Spiegel</surname><given-names>Didier Vanden</given-names></name></person-group><article-title>Review of the millipede family Opisotretidae (Diplopoda, Polydesmida), with descriptions of new species</article-title><source>Zookeys</source><day>20</day><month>5</month><year>2013</year><volume>2013</volume><issue>302</issue><fpage>13</fpage><lpage>77</lpage><pub-id pub-id-type="doi">10.3897/zookeys.302.5357</pub-id></mixed-citation></tp:treatment-meta><tp:nomenclature><tp:taxon-name>
                        <tp:taxon-name-part taxon-name-part-type="genus">Opisotretus</tp:taxon-name-part>
                        <tp:taxon-name-part taxon-name-part-type="species">hagen</tp:taxon-name-part>
                    <object-id xmlns:xlink="http://www.w3.org/1999/xlink" xlink:type="simple">urn:lsid:zoobank.org:act:9CD9B717-7849-4122-B437-ABCF2AC79C48</object-id>
								<object-id xmlns:xlink="http://www.w3.org/1999/xlink" xlink:type="simple">http://species-id.net/wiki/Opisotretus_hagen</object-id>
								</tp:taxon-name><tp:taxon-status xmlns:xlink="http://www.w3.org/1999/xlink" xlink:type="simple">sp. n.</tp:taxon-status><xref ref-type="fig" rid="F22">Figs 22</xref><xref ref-type="fig" rid="F23">, 23</xref></tp:nomenclature><tp:treatment-sec sec-type="Type material"><title>Type material.</title><p>Holotype ♂ (NMNHS), Papua New Guinea, Western Highlands Prov., Mount Hagen, ca 1990 m a.s.l., in town, 22.10.1975, leg. P. Beron (British Speleological Expedition).</p></tp:treatment-sec><tp:treatment-sec sec-type="Paratypes"><title>Paratypes.</title><p>1 ♀ subadult (19 segments), 1 juv. (fragments) (NMNHS), 1 ♀ subadult (19 segments) (SEM; MNHN JC 340), same locality, together with holotype.</p></tp:treatment-sec><tp:treatment-sec sec-type="Diagnosis"><title>Diagnosis.</title><p>Differs readily fromcongeners by a modified ♂ head (two prominent paramedian tubercles above the antennal sockets), coupled with a less strongly curved, nearly suberect gonopod telopodite, with its apical piece crowned with several peculiar, mostly digitiform outgrowths.</p></tp:treatment-sec><tp:treatment-sec sec-type="Name"><title>Name.</title><p>Referring to the type locality; a noun in apposition.</p></tp:treatment-sec><tp:treatment-sec sec-type="Description"><title>Description.</title><p>Length of holotype (and of subadult ♀ paratypes) ca 9 mm, width of midbody pro- and metazona 0.8 and 1.15 mm, respectively. Coloration in alcohol from uniformly pallid to light yellowish.</p><p>Body with 19 (♂) or 20 (♀) segments. All characters like in <italic><tp:taxon-name>Retrodesmus cavernicola</tp:taxon-name></italic> sp. n., except as follows.</p><p>♂ head with two round, paramedian, rather high tubercles (<bold>t</bold>) above antennal sockets (<xref ref-type="fig" rid="F23">Fig. 23A</xref>). Antennae medium-sized, strongly clavate, extending behind segment 2 when stretched dorsally (<xref ref-type="fig" rid="F22">Figs 22D</xref>, <xref ref-type="fig" rid="F23">23A</xref>).</p><p>In width, collum &lt;&lt; segment 2 &lt; head = 3 &lt; 4 &lt; 5 (6) =15 (♂), thereafter body gradually tapering towards telson. Paraterga rather strongly developed, starting from collum, mostly subhorizontal to slightly declivous, set high, but always lying slightly below a moderately (♀, juv.) to weakly (♂) convex dorsum, with rather faint shoulders frontolaterally (<xref ref-type="fig" rid="F22">Figs 22A–C</xref>). Caudal corner of postcollum paraterga dentiform, always pointed and extending increasingly well behind rear tergal margin. Lateral edge of paraterga with 2 or 3 small setigerous indentations in poreless and poriferous segments, respectively. Ozopores evident, round, flush open on dorsal surface, located very close to caudal margin at bottom of caudalmost lateral incision (<xref ref-type="fig" rid="F22">Figs 22C, E, M</xref>), lateral tooth being very considerably shorter than medial one. Collum and each following metatergum with 3+3 long bacilliform setae arranged in three regular transverse rows; polygonal bosses flat, but visible (<xref ref-type="fig" rid="F22">Figs 22A–F</xref>).</p><p>Sterna without modifications, rather broad, strongly setose (<xref ref-type="fig" rid="F22">Fig. 22H</xref>). Legs long, incrassate in ♂ due to prefemora alone (<xref ref-type="fig" rid="F22">Figs 22N</xref>, <xref ref-type="fig" rid="F23">23B</xref>), ca 1.5 times (♂) as long as midbody height; femora and tarsi longest, subequal in length; sphaerotrichomes or other modified setae missing.</p><p>Gonopod telopodite (<xref ref-type="fig" rid="F23">Figs 23C, D</xref>) only very slightly curved, nearly suberect, unipartite, rather long and slender; apical piece (<bold>a</bold>) distal to a very short solenomere (<bold>sl</bold>) rather short, on caudal face with a few finger-shaped ornamentations and a strong, <!--PageBreak-->parabasal, subspiniform process (<bold>pr</bold>). An accessory seminal chamber at base of <bold>sl</bold> evident, crowned with a hairy pulvillus.</p><fig id="F22" position="float" orientation="portrait"><label>Figure 22.</label><caption><p> <italic><tp:taxon-name>Opisotretus hagen</tp:taxon-name></italic> sp. n., ♀ subadult, paratype; <bold>A, D, G,</bold> anterior body part, dorsal, lateral and ventral views, respectively <bold>B, E, H</bold> midbody segments, dorsal, lateral and ventral views, respectively <bold>C, F, I</bold> posterior body part, dorsal, lateral and caudal views, respectively <bold>J</bold> tergal seta, lateral view <bold>K</bold> tegument texture, dorsal view <bold>L</bold> limbus, dorsal view <bold>M</bold> midbody paratergite, subcaudal view <bold>N</bold> midbody leg; <bold>O,</bold> claw. – Scale bars: <bold>A, G</bold> 0.2 mm; <bold>B–F, H, I, K, N</bold> 0.1 mm; <bold>M</bold> 0.05 mm; <bold>J, L, O</bold> 0.01 mm.</p></caption><graphic xmlns:xlink="http://www.w3.org/1999/xlink" xlink:href="ZooKeys-302-013-g022.jpg" position="float" orientation="portrait" xlink:type="simple"/></fig><fig id="F23" position="float" orientation="portrait"><label>Figure 23.</label><caption><p> <italic><tp:taxon-name>Opisotretus hagen</tp:taxon-name></italic> sp. n., ♂ holotype; <bold>A</bold> head, frontal view <bold>B</bold> midbody leg <bold>C, D</bold> right gonopod, mesal and lateral views, respectively. – Scale bars: <bold>A</bold> 1.0; <bold>B</bold> 0.5 mm; <bold>C, D</bold> 0.2 mm.</p></caption><graphic xmlns:xlink="http://www.w3.org/1999/xlink" xlink:href="ZooKeys-302-013-g023.jpg" position="float" orientation="portrait" xlink:type="simple"/></fig></tp:treatment-sec><tp:treatment-sec sec-type="Remarks"><title>Remarks.</title><p>This is the first <italic><tp:taxon-name>Opisotretus</tp:taxon-name></italic> showing ♂ head modifications, thus confirming the character as being only species-specific (<xref ref-type="bibr" rid="B10">Golovatch 1988</xref>).</p><!--PageBreak--></tp:treatment-sec><ref-list><ref id="B10"><mixed-citation xmlns:xlink="http://www.w3.org/1999/xlink" xlink:type="simple"><person-group><name name-style="western"><surname>Golovatch</surname><given-names>SI</given-names></name></person-group> (<year>1988</year>) <article-title>On the first Polydesmidae, Opisotretidae and Fuhrmannodesmidae from Bhutan (Diplopoda, Polydesmida).</article-title><source>Entomologica Basiliensia</source><volume>12</volume>: <fpage>15</fpage>-<lpage>48</lpage>.</mixed-citation></ref></ref-list></tp:taxon-treatment>
