# Supplementary material for: Review of the millipede family Opisotretidae (Diplopoda, Polydesmida), with descriptions of new species
Source: Zookeys. 2013 May 20;(302):13–77. doi: 10.3897/zookeys.302.5357 (PMC3689142; doi:10.3897/zookeys.302.5357)
Supplement: XML Treatment for Opisotretus deharvengi [file zookeys.302.5357-treatment13.xml]

<!DOCTYPE tp:taxon-treatment
  PUBLIC "-//TaxonX//DTD Taxonomic Treatment Publishing DTD v0 20100105//EN" "tax-treatment-NSO.dtd">
<tp:taxon-treatment xmlns:tp="http://www.plazi.org/taxpub"><tp:treatment-meta><mixed-citation publication-type="journal"><person-group><name><surname>Golovatch</surname><given-names>Sergei I.</given-names></name><name><surname>Geoffroy</surname><given-names>Jean-Jacques</given-names></name><name><surname>Stoev</surname><given-names>Pavel</given-names></name><name><surname>Spiegel</surname><given-names>Didier Vanden</given-names></name></person-group><article-title>Review of the millipede family Opisotretidae (Diplopoda, Polydesmida), with descriptions of new species</article-title><source>Zookeys</source><day>20</day><month>5</month><year>2013</year><volume>2013</volume><issue>302</issue><fpage>13</fpage><lpage>77</lpage><pub-id pub-id-type="doi">10.3897/zookeys.302.5357</pub-id></mixed-citation></tp:treatment-meta><tp:nomenclature><tp:taxon-name>
                        <tp:taxon-name-part taxon-name-part-type="genus">Opisotretus</tp:taxon-name-part>
                        <tp:taxon-name-part taxon-name-part-type="species">deharvengi</tp:taxon-name-part>
                    <object-id xmlns:xlink="http://www.w3.org/1999/xlink" xlink:type="simple">urn:lsid:zoobank.org:act:3BE21451-287B-47B4-BE42-0CBB5FC8AB8D</object-id>
								<object-id xmlns:xlink="http://www.w3.org/1999/xlink" xlink:type="simple">http://species-id.net/wiki/Opisotretus_deharvengi</object-id>
								</tp:taxon-name><tp:taxon-status xmlns:xlink="http://www.w3.org/1999/xlink" xlink:type="simple">sp. n.</tp:taxon-status><xref ref-type="fig" rid="F24">Figs 24</xref><xref ref-type="fig" rid="F25">, 25</xref></tp:nomenclature><tp:treatment-sec sec-type="Type material"><title>Type material.</title><p>Holotype ♂ (MZB), Indonesia, Sulawesi Selatan, Bone (Watampone), Taccipi, Cave GuaKarabice, inside cave, hand collection, 30.07.1989, leg. L. Deharveng (SULS-068).</p></tp:treatment-sec><tp:treatment-sec sec-type="Paratype"><title>Paratype.</title><p>1 ♀ (SEM; MNHN JC 341), same locality, together with holotype.</p></tp:treatment-sec><tp:treatment-sec sec-type="Diagnosis"><title>Diagnosis.</title><p>Differs readily fromcongeners both by tergal sculpture and lateral paratergal incisions being rather poorly developed, coupled with the presence of a short solenomere and a peculiar ornamentation in the apical piece (<bold>a</bold>) of the gonopod telopodite.</p></tp:treatment-sec><tp:treatment-sec sec-type="Name"><title>Name.</title><p>Honours Louis Deharveng, the collector.</p></tp:treatment-sec><tp:treatment-sec sec-type="Description"><title>Description.</title><p>Length of holotype ca 9 mm, width of midbody pro- and metazona 0.7 and 1.0 mm, respectively. Coloration in alcohol uniformly pallid.</p><p>Body with 19 (♂) or 20 (♀) segments. All characters like in <italic><tp:taxon-name>Retrodesmus cavernicola</tp:taxon-name></italic> sp. n., except as follows.</p><p><!--PageBreak-->Antennae broken off, but likely long and slender.</p><p>In width, collum &lt;&lt; segments 2-4 &lt; 5 &lt; 6=15 &lt; head (♂); after 15<sup>th</sup>, body gradually tapering towards telson. Paraterga strongly developed, starting from a kidney-shaped collum, mostly subhorizontal, largely set high, almost level to (♂) or only very slightly below a weakly convex dorsum (♀), with faint shoulders frontolaterally (<xref ref-type="fig" rid="F24">Figs 24A–C</xref>). Caudal corner of postcollum paraterga dentiform, always narrowly rounded and extending increasingly well behind rear tergal margin only in segments 16-18 (19). Lateral edge of paraterga with 2 or 3 small setigerous indentations in poreless and pori-ferous segments, respectively. Ozopores evident, round, flush open on dorsal surface, located very close to caudal margin at bottom of caudalmost lateral incision (<xref ref-type="fig" rid="F24">Fig. 24B, C, I, K</xref>), lateral tooth being only slightly shorter than medial one. Collum and each following metatergum with 3+3 long bacilliform setae arranged in three regular transverse rows; polygonal bosses flat, but visible (<xref ref-type="fig" rid="F24">Figs 24A–F</xref>).</p><p>Legs long and very slender (<xref ref-type="fig" rid="F24">Fig. 24M</xref>), ca 2.0-2.1 (♂) or 1.5-1.6 times (♀) as long as midbody height; ♂ prefemora not incrassate, femora and tarsi longest, subequal in length, but tarsi especially slender; sphaerotrichomes or other modified setae missing.</p><p>Gonopod telopodite (<xref ref-type="fig" rid="F25">Fig. 25</xref>) clearly curved, unipartite, long and slender; apical piece (<bold>a</bold>) distal to a short solenomere (<bold>sl</bold>) rather long due to a terminal uncus (<bold>u</bold>) bearing near its base a strong subcaudal spine (<bold>sp</bold>) and a short field of subspiniform, mostly curved ornamentations. An accessory seminal chamber at base of <bold>sl</bold> evident, crowned with a hairy pulvillus.</p><fig id="F24" position="float" orientation="portrait"><label>Figure 24.</label><caption><p> <italic><tp:taxon-name>Opisotretus deharvengi</tp:taxon-name></italic> sp. n., ♀ paratype; <bold>A, D</bold> anterior body part, dorsal and lateral views, respectively <bold>B, E, H</bold> midbody segments, dorsal, lateral and ventral views, respectively <bold>C, F, I</bold> posterior body part, dorsal, lateral and caudal views, respectively <bold>G</bold> head ventral view <bold>J</bold> tergal seta, lateral view <bold>K</bold> left paratergite 13, dorsal view <bold>L</bold> tegument texture and limbus, dorsal view <bold>M</bold> midbody paratergite and leg <italic>in situ</italic>, ventrolateral view. – Scale bars: <bold>A, B, D, E, H</bold> 0.2 mm; <bold>C, F, G, I, M</bold> 0.1 mm; <bold>K</bold> 0.05 mm; <bold>L</bold> 0.01 mm.</p></caption><graphic xmlns:xlink="http://www.w3.org/1999/xlink" xlink:href="ZooKeys-302-013-g024.jpg" position="float" orientation="portrait" xlink:type="simple"/></fig><fig id="F25" position="float" orientation="portrait"><label>Figure 25.</label><caption><p> <italic><tp:taxon-name>Opisotretus deharvengi</tp:taxon-name></italic> sp. n., ♂ holotype; <bold>A, B</bold> left gonopod, subventral and subdorsal views, respectively. – Scale bar: 0.1 mm.</p></caption><graphic xmlns:xlink="http://www.w3.org/1999/xlink" xlink:href="ZooKeys-302-013-g025.jpg" position="float" orientation="portrait" xlink:type="simple"/></fig></tp:treatment-sec><tp:treatment-sec sec-type="Remarks"><title>Remarks.</title><p>This is the first formal encounter of an <!--PageBreak--><italic><tp:taxon-name>Opisotretus</tp:taxon-name></italic> species in Sulawesi, Indonesia. Due to its long legs and uncoloured tegument, <italic><tp:taxon-name>Opisotretus deharvengi</tp:taxon-name></italic> sp. n. is likely to represent a troglobite. <italic><tp:taxon-name>Opisthoporodesmus bacillifer</tp:taxon-name></italic>, the only other opisotretid known from Sulawesi, differs readily in having only two, not three, lateral incisions on the paraterga (<xref ref-type="bibr" rid="B4">Carl 1912</xref>).</p><!--PageBreak--></tp:treatment-sec><ref-list><ref id="B4"><mixed-citation xmlns:xlink="http://www.w3.org/1999/xlink" xlink:type="simple"><person-group><name name-style="western"><surname>Carl</surname><given-names>J</given-names></name></person-group> (<year>1912</year>) <article-title>Die Diplopoden-Fauna von Celebes.</article-title><source>Revue suisse de Zoologie</source><volume>20</volume> (<issue>4</issue>): <fpage>73</fpage>-<lpage>202</lpage>.</mixed-citation></ref></ref-list></tp:taxon-treatment>
