# Supplementary material for: Review of the millipede family Opisotretidae (Diplopoda, Polydesmida), with descriptions of new species
Source: Zookeys. 2013 May 20;(302):13–77. doi: 10.3897/zookeys.302.5357 (PMC3689142; doi:10.3897/zookeys.302.5357)
Supplement: XML Treatment for Opisotretus spinosus [file zookeys.302.5357-treatment14.xml]

<!DOCTYPE tp:taxon-treatment
  PUBLIC "-//TaxonX//DTD Taxonomic Treatment Publishing DTD v0 20100105//EN" "tax-treatment-NSO.dtd">
<tp:taxon-treatment xmlns:tp="http://www.plazi.org/taxpub"><tp:treatment-meta><mixed-citation publication-type="journal"><person-group><name><surname>Golovatch</surname><given-names>Sergei I.</given-names></name><name><surname>Geoffroy</surname><given-names>Jean-Jacques</given-names></name><name><surname>Stoev</surname><given-names>Pavel</given-names></name><name><surname>Spiegel</surname><given-names>Didier Vanden</given-names></name></person-group><article-title>Review of the millipede family Opisotretidae (Diplopoda, Polydesmida), with descriptions of new species</article-title><source>Zookeys</source><day>20</day><month>5</month><year>2013</year><volume>2013</volume><issue>302</issue><fpage>13</fpage><lpage>77</lpage><pub-id pub-id-type="doi">10.3897/zookeys.302.5357</pub-id></mixed-citation></tp:treatment-meta><tp:nomenclature><tp:taxon-name>
                        <tp:taxon-name-part taxon-name-part-type="genus">Opisotretus</tp:taxon-name-part>
                        <tp:taxon-name-part taxon-name-part-type="species">spinosus</tp:taxon-name-part>
                    <object-id xmlns:xlink="http://www.w3.org/1999/xlink" xlink:type="simple">urn:lsid:zoobank.org:act:155B2375-F1DF-46D8-A194-3FD75766B75D</object-id>
								<object-id xmlns:xlink="http://www.w3.org/1999/xlink" xlink:type="simple">http://species-id.net/wiki/Opisotretus_spinosus</object-id>
								</tp:taxon-name><tp:taxon-status xmlns:xlink="http://www.w3.org/1999/xlink" xlink:type="simple">sp. n.</tp:taxon-status><xref ref-type="fig" rid="F26">Fig. 26</xref></tp:nomenclature><tp:treatment-sec sec-type="Type material"><title>Type material.</title><p>Holotype ♂ (MZB), Indonesia, Java, Jawa Tengah, Cilicap, Nusakambangan Island, near Cave Goa Kali Empat, litter, sieving and Berlese extraction, 19.02.2011, leg. L. Deharveng &amp; Dito (JAVA-NK32).</p></tp:treatment-sec><tp:treatment-sec sec-type="Paratype"><title>Paratype.</title><p>1 ♀ (MNHN JC 342), same locality, together with holotype.</p></tp:treatment-sec><tp:treatment-sec sec-type="Diagnosis"><title>Diagnosis.</title><p>Differs readily fromcongeners by the presence of a clear, bare hump on the ♂ vertex, coupled with the presence both of only a rudimentary solenomere and a peculiar spination of the apical piece (<bold>a</bold>) of the gonopod telopodite.</p></tp:treatment-sec><tp:treatment-sec sec-type="Name"><title>Name.</title><p>To emphasize the highly spinose apical piece of the gonopod telopodite.</p></tp:treatment-sec><tp:treatment-sec sec-type="Description"><title>Description.</title><p>Length of holotype ca 4 mm, width of midbody pro- and metazona 0.3 and 0.5 mm, respectively. Length of paratype ca 5 mm, width of midbody pro- and metazona 0.45 and 0.6 mm, respectively. Coloration in alcohol uniformly pallid.</p><p>Body with 19 (♂) or 20 (♀) segments. All characters like in <italic><tp:taxon-name>Retrodesmus cavernicola</tp:taxon-name></italic> sp. n., except as follows.</p><p>♂ head with an evident, bare, rounded vertigial hump (<xref ref-type="fig" rid="F26">Fig. 26A</xref>, <bold>h</bold>). Antennae broken off, but obviously medium-sized.</p><p><!--PageBreak--><!--PageBreak-->In width, collum &lt;&lt; segments 2 &amp; 3 &lt; head = 4 ≤ 5 &lt; 6=15 &lt; (♂, ♀); thereafter body gradually tapering towards telson. Paraterga rather poorly developed (<xref ref-type="fig" rid="F26">Figs 26B, C</xref>), starting from a subcordiform, broadly rounded collum, mostly faintly declivous and continuing the outline of a quite convex dorsum (especially so in ♀), largely set rather high, at about ¼ to 1/3 of midbody height, with faint shoulders frontolaterally (<xref ref-type="fig" rid="F26">Figs 26B, C</xref>). Caudal corner of postcollum paraterga dentiform, always narrowly rounded and extending increasingly well behind rear tergal margin in segments 12-18 (♂) or 15-19 (♀). Lateral edge of paraterga with 2-3 or 3-4 small setigerous indentations in poreless and poriferous segments, respectively. Ozopores evident, round, flush open on dorsal surface, lying clearly in front of caudal margin at bottom of caudalmost lateral incision, both lateral and medial teeth being subequal (<xref ref-type="fig" rid="F26">Figs 26B, C</xref>). Collum and each following metatergum with 3+3, rather long, bacilliform setae arranged in three regular transverse rows; polygonal bosses flat, poorly visible. Hypoproct subtrapeziform, as in <xref ref-type="fig" rid="F26">Fig. 26D</xref>.</p><p>Legs rather short and stout, ca 1.2-1.3 (♂) or 1.0-1.1 times (♀) as long as midbody height; tarsi longest and particularly slender (<xref ref-type="fig" rid="F26">Fig. 26E</xref>), sphaerotrichomes or other modified setae missing.</p><p>Gonopod telopodite (<xref ref-type="fig" rid="F26">Figs 26F, G</xref>) clearly curved, unipartite, long and slender; apical piece (<bold>a</bold>) distal to a vestigial solenomere strongly curved due to a terminal uncus (<bold>u</bold>) bearing near its base a strong subcaudal spine (<bold>sp</bold>) and a field of spiniform orna<!--PageBreak-->mentations. An accessory seminal chamber at base of solenomere rather evident, but probably devoid of a hairy pulvillus.</p><fig id="F26" position="float" orientation="portrait"><label>Figure 26.</label><caption><p> <italic><tp:taxon-name>Opisotretus spinosus</tp:taxon-name></italic> sp. n., ♂ holotype; <bold>A</bold> head, frontolateral view <bold>B, C</bold> right paratergites 15 and 18, respectively, dorsal view <bold>D</bold> hypoproct, ventral view <bold>E</bold> midbody leg <bold>F, G</bold> right gonopod, subventral and subdorsal views, respectively. – Scale bar: <bold>A–C</bold> 0.2 mm; <bold>D, E</bold> 0.1 mm; <bold>F, G</bold> 0.05 mm.</p></caption><graphic xmlns:xlink="http://www.w3.org/1999/xlink" xlink:href="ZooKeys-302-013-g026.jpg" position="float" orientation="portrait" xlink:type="simple"/></fig></tp:treatment-sec><tp:treatment-sec sec-type="Remarks"><title>Remarks.</title><p>This new <italic><tp:taxon-name>Opisotretus</tp:taxon-name></italic> species has been taken together with several immature females (18 segments) of a different, somewhat larger and slightly pigmented (reddish metaterga and antennae) opisotretid with somewhat broader paraterga and a different location of the ozopores (these being placed close to the caudal tergal margin) which could not be identified in the absence of adult male material.</p></tp:treatment-sec></tp:taxon-treatment>
