# Supplementary material for: Review of the millipede family Opisotretidae (Diplopoda, Polydesmida), with descriptions of new species
Source: Zookeys. 2013 May 20;(302):13–77. doi: 10.3897/zookeys.302.5357 (PMC3689142; doi:10.3897/zookeys.302.5357)
Supplement: XML Treatment for Martensodesmus cattienensis [file zookeys.302.5357-treatment15.xml]

<!DOCTYPE tp:taxon-treatment
  PUBLIC "-//TaxonX//DTD Taxonomic Treatment Publishing DTD v0 20100105//EN" "tax-treatment-NSO.dtd">
<tp:taxon-treatment xmlns:tp="http://www.plazi.org/taxpub"><tp:treatment-meta><mixed-citation publication-type="journal"><person-group><name><surname>Golovatch</surname><given-names>Sergei I.</given-names></name><name><surname>Geoffroy</surname><given-names>Jean-Jacques</given-names></name><name><surname>Stoev</surname><given-names>Pavel</given-names></name><name><surname>Spiegel</surname><given-names>Didier Vanden</given-names></name></person-group><article-title>Review of the millipede family Opisotretidae (Diplopoda, Polydesmida), with descriptions of new species</article-title><source>Zookeys</source><day>20</day><month>5</month><year>2013</year><volume>2013</volume><issue>302</issue><fpage>13</fpage><lpage>77</lpage><pub-id pub-id-type="doi">10.3897/zookeys.302.5357</pub-id></mixed-citation></tp:treatment-meta><tp:nomenclature><tp:taxon-name>
                        <tp:taxon-name-part taxon-name-part-type="genus">Martensodesmus</tp:taxon-name-part>
                        <tp:taxon-name-part taxon-name-part-type="species">cattienensis</tp:taxon-name-part>
                    <object-id xmlns:xlink="http://www.w3.org/1999/xlink" xlink:type="simple">urn:lsid:zoobank.org:act:6B037C95-B3CB-4016-80C3-68CFB46E1BF2</object-id>
								<object-id xmlns:xlink="http://www.w3.org/1999/xlink" xlink:type="simple">http://species-id.net/wiki/Martensodesmus_cattienensis</object-id>
								</tp:taxon-name><tp:taxon-status xmlns:xlink="http://www.w3.org/1999/xlink" xlink:type="simple">sp. n.</tp:taxon-status><xref ref-type="fig" rid="F27">Figs 27</xref><xref ref-type="fig" rid="F29">–29</xref><tp:nomenclature-citation-list><tp:nomenclature-citation><tp:taxon-name>Martensodesmus</tp:taxon-name><comment> sp. – <xref ref-type="bibr" rid="B15">Golovatch et al. 2011b</xref>: 81.</comment></tp:nomenclature-citation></tp:nomenclature-citation-list></tp:nomenclature><tp:treatment-sec sec-type="Type material"><title>Type material.</title><p>Holotype ♂ (MNHN JC 343), Vietnam, Dongnai Prov., Cat Tien National Park, lowland semi-deciduous tropical monsoon forest, ca 150 m a.s.l., 107°10'–107°34'E, 11°21'–11°48'N, 08-22.11.2005, leg. A. E. Anichkin.</p></tp:treatment-sec><tp:treatment-sec sec-type="Paratypes"><title>Paratypes.</title><p>1 ♂, 1 ♀ (MNHN JC 343), 1 ♂, 1 ♀, 1 ♀ fragment (ZMUM), 1 ♂ (ZMUC), same locality, together with holotype; 1 ♂, 1 ♀, 1 ♀ subadult (MNHN JC <!--PageBreak-->343), 1 ♂, 1 ♀ (SEM), 1 ♂, 1 ♀, 1 ♀ subadult (ZMUM), same locality, 01.06.2005, leg. A. E. Anichkin; 1 ♂ (MNHN JC 343), 1 ♂ (NMNHS) same locality, 15.07.2005, leg. A. E. Anichkin.</p></tp:treatment-sec><tp:treatment-sec sec-type="Diagnosis"><title>Diagnosis.</title><p>Differs readily fromcongeners by the missing modifications on the ♂ vertex, coupled with quite well developed shoulders on metaterga, the high and broad paraterga, as well as the presence near the gonopod telopodite’s midpoint of three strong spines proximally to a considerably attenuating acropodite.</p></tp:treatment-sec><tp:treatment-sec sec-type="Name"><title>Name.</title><p>To emphasize the type locality.</p></tp:treatment-sec><tp:treatment-sec sec-type="Description"><title>Description.</title><p>Length of holotype ca 5.5 mm, width of midbody pro- and metazona ca 0.8 and 1.0 mm, respectively. Length of ♂ paratypes ca 5.5–6.0 mm, width of midbody pro- and metazona ca 0.75–0.8 and 1.0–1.1 mm, respectively. Length of ♀ paratypes ca 7.0-8.0 mm, width of midbody pro- and metazona ca 0.9–0.95 and 1.1–1.15 mm, respectively. Coloration in alcohol from nearly uniformly light yellowish to head and several anterior segments slightly infuscate, light yellow-brown, more rarely with a rusty reddish tint.</p><p>Body with 19 (♂) or 20 (♀) segments. All characters like in <italic><tp:taxon-name>Retrodesmus cavernicola</tp:taxon-name></italic> sp. n., except as follows.</p><p>Antennae very long, but strongly clavate (<xref ref-type="fig" rid="F27">Fig. 27G</xref>), extending behind segment 4 (♂) or 3 (♀) when stretched dorsally.</p><p>In width, collum &lt;&lt; head = segments 2 &amp; 3 &lt; 4 &lt; 5 &lt; 6=15 (16); thereafter body gradually tapering towards telson. Paraterga well-developed (<xref ref-type="fig" rid="F27">Fig. 27</xref>), starting from a broadly rounded, kidney-shaped collum, mostly only very faintly declivous to continue the outline of a rather slightly convex dorsum, largely set high, at about ¼ of midbody height, with quite strong shoulders frontolaterally (<xref ref-type="fig" rid="F27">Figs 27D, E</xref>). Caudal corner of postcollum paraterga mostly dentiform, always narrowly rounded and extending increasingly well behind rear tergal margin only in segments 15-18 (♂) or 16-19 (♀). Lateral edge of paraterga with 2 or 3 small setigerous indentations in poreless and poriferous segments, respectively. Ozopores very evident, round, flush open on dorsal surface, clearly removed from caudal margin and lying anteriorly to bottom of caudalmost lateral incision (<xref ref-type="fig" rid="F27">Figs 27A–C, E, F, H, I, L</xref>), lateral tooth being clearly shorter than medial one. Each postcollum metatergum with 3+3, long, bacilliform setae arranged in three regular transverse rows; polygonal bosses flat, but visible, while transverse sulcus mostly rather deep (<xref ref-type="fig" rid="F27">Figs 27A–I</xref>).</p><p>Legs rather long and slender, ca 1.4–1.5 (♂) or 1.2–1.3 (♀) times as long as midbody height (♂); tarsi longest and particularly slender (<xref ref-type="fig" rid="F27">Figs 27A, B, G–I, K</xref>, <xref ref-type="fig" rid="F28">28D</xref>), sphaerotrichomes or other modified setae missing.</p><p>Gonopod telopodite (<xref ref-type="fig" rid="F28">Figs 28E–I</xref>, <xref ref-type="fig" rid="F29">29</xref>) clearly curved, but stout, unipartite; basal half voluminous and supplied with three strong spines, distal half gradually attenuating, apical piece (<bold>a</bold>) distal to a vestigial solenomere with a number of short spinules. Neither bacilliform ornamentations nor an accessory seminal chamber, nor a hairy pulvillus.</p><fig id="F27" position="float" orientation="portrait"><label>Figure 27.</label><caption><p> <italic><tp:taxon-name>Martensodesmus cattienensis</tp:taxon-name></italic> sp. n., ♂ paratype; <bold>A, D, G</bold> anterior body part, lateral, dorsal and ventrolateral views, respectively <bold>B, E</bold> midbody segments, lateral and dorsal views, respectively <bold>C, F, I, J</bold> posterior body part, dorsolateral, dorsal, lateral and caudal views, respectively <bold>H</bold> segments 5-7 with an exposed left gonopod, lateral view <bold>K</bold> cross-section of a midbody segment, caudal view <bold>L</bold> midbody paratergite with setae and an ozopore, lateral view. – Scale bars: <bold>A–E, G, I, K</bold> 0.2 mm; <bold>F, H, J, L</bold> 0.1 mm.</p></caption><graphic xmlns:xlink="http://www.w3.org/1999/xlink" xlink:href="ZooKeys-302-013-g027.jpg" position="float" orientation="portrait" xlink:type="simple"/></fig><fig id="F28" position="float" orientation="portrait"><label>Figure 28.</label><caption><p> <italic><tp:taxon-name>Martensodesmus cattienensis</tp:taxon-name></italic> sp. n., ♀ (<bold>A–F</bold>) &amp; ♂ (<bold>G–L</bold>) paratypes; <bold>A</bold> tegument texture, dorsal view <bold>B</bold> tergal seta, sublateral view <bold>C</bold> gnathochilarium, ventral view <bold>D</bold> midbody leg <bold>E</bold> right gonopod <italic>in situ</italic>, ventral view <bold>F</bold> tip of gonopod telopodite, ventral view <bold>G–I</bold> dissected left gonopod, subdorsal, frontal and submesal views, respectively. – Scale bars: <bold>C, D</bold> 0.1 mm; <bold>E, G–I</bold> 0.05 mm; <bold>A, F</bold> 0.02 mm; <bold>B</bold> 0.01 mm.</p></caption><graphic xmlns:xlink="http://www.w3.org/1999/xlink" xlink:href="ZooKeys-302-013-g028.jpg" position="float" orientation="portrait" xlink:type="simple"/></fig><fig id="F29" position="float" orientation="portrait"><label>Figure 29.</label><caption><p> <italic><tp:taxon-name>Martensodesmus cattienensis</tp:taxon-name></italic> sp. n., ♂ paratype; <bold>A, B</bold> right gonopod, subventral and subfrontal views, respectively. – Scale bar: 0.1 mm.</p></caption><graphic xmlns:xlink="http://www.w3.org/1999/xlink" xlink:href="ZooKeys-302-013-g029.jpg" position="float" orientation="portrait" xlink:type="simple"/></fig></tp:treatment-sec><tp:treatment-sec sec-type="Remarks"><title>Remarks.</title><p>This species has already been referred to as <italic><tp:taxon-name>Martensodesmus</tp:taxon-name></italic> sp. elsewhere (<xref ref-type="bibr" rid="B15">Golovatch et al. 2011b</xref>).</p><!--PageBreak--><!--PageBreak--></tp:treatment-sec><ref-list><ref id="B15"><mixed-citation xmlns:xlink="http://www.w3.org/1999/xlink" xlink:type="simple"><person-group><name name-style="western"><surname>Golovatch</surname><given-names>SI</given-names></name><name name-style="western"><surname>Tiunov</surname><given-names>AV</given-names></name><name name-style="western"><surname>Anichkin</surname><given-names>AE</given-names></name></person-group> (<year>2011b</year>) <article-title>[Millipedes (Diplopoda)].</article-title> In: <person-group><name name-style="western"><surname>Tiunov</surname><given-names>AV</given-names></name></person-group> (<role>Ed</role>). <issue-title>Structure and functions of soil communities of a monsoon tropical forest (Cat Tien National Park, southern Vietnam).</issue-title><source>KMK Scientific Press, Moscow</source>: <fpage>76</fpage>-<lpage>90</lpage>. [In Russian, with an English abstract].</mixed-citation></ref></ref-list></tp:taxon-treatment>
