# Supplementary material for: Review of the millipede family Opisotretidae (Diplopoda, Polydesmida), with descriptions of new species
Source: Zookeys. 2013 May 20;(302):13–77. doi: 10.3897/zookeys.302.5357 (PMC3689142; doi:10.3897/zookeys.302.5357)
Supplement: XML Treatment for Martensodesmus bedosae [file zookeys.302.5357-treatment16.xml]

<!DOCTYPE tp:taxon-treatment
  PUBLIC "-//TaxonX//DTD Taxonomic Treatment Publishing DTD v0 20100105//EN" "tax-treatment-NSO.dtd">
<tp:taxon-treatment xmlns:tp="http://www.plazi.org/taxpub"><tp:treatment-meta><mixed-citation publication-type="journal"><person-group><name><surname>Golovatch</surname><given-names>Sergei I.</given-names></name><name><surname>Geoffroy</surname><given-names>Jean-Jacques</given-names></name><name><surname>Stoev</surname><given-names>Pavel</given-names></name><name><surname>Spiegel</surname><given-names>Didier Vanden</given-names></name></person-group><article-title>Review of the millipede family Opisotretidae (Diplopoda, Polydesmida), with descriptions of new species</article-title><source>Zookeys</source><day>20</day><month>5</month><year>2013</year><volume>2013</volume><issue>302</issue><fpage>13</fpage><lpage>77</lpage><pub-id pub-id-type="doi">10.3897/zookeys.302.5357</pub-id></mixed-citation></tp:treatment-meta><tp:nomenclature><tp:taxon-name>
                        <tp:taxon-name-part taxon-name-part-type="genus">Martensodesmus</tp:taxon-name-part>
                        <tp:taxon-name-part taxon-name-part-type="species">bedosae</tp:taxon-name-part>
                    <object-id xmlns:xlink="http://www.w3.org/1999/xlink" xlink:type="simple">urn:lsid:zoobank.org:act:4CE2CCEE-F30A-4E9D-88FE-757C874FD3E8</object-id>
								<object-id xmlns:xlink="http://www.w3.org/1999/xlink" xlink:type="simple">http://species-id.net/wiki/Martensodesmus_bedosae</object-id>
								</tp:taxon-name><tp:taxon-status xmlns:xlink="http://www.w3.org/1999/xlink" xlink:type="simple">sp. n.</tp:taxon-status><xref ref-type="fig" rid="F30">Figs 30</xref><xref ref-type="fig" rid="F32">–32</xref></tp:nomenclature><tp:treatment-sec sec-type="Type material"><title>Type material.</title><p>Holotype ♂ (IZAS), China, Guangxi, Hechi County, Duan Xian, Baling karst hill, disturbed forest, <named-content xmlns:xlink="http://www.w3.org/1999/xlink" content-type="dwc:verbatimCoordinates" xlink:type="simple">109.07333°E, 23.98171°N</named-content>, litter, sieving and Berlese extraction, 26.04.2010, leg. L. Deharveng &amp; A. Bedos (CHIgx10-61).</p></tp:treatment-sec><tp:treatment-sec sec-type="Paratypes"><title>Paratypes.</title><p>1 ♂ fragmented, 1 ♀ fragment (SCAU), 1 ♂, 1 ♀ (MNHN JC 344), 1 ♂ (SEM), same locality, together with holotype.</p></tp:treatment-sec><tp:treatment-sec sec-type="Diagnosis"><title>Diagnosis.</title><p>Differs readily fromcongeners by the presence of a well-developed frontobasal process <bold>p</bold> on the ventral side of the gonopod femorite, coupled with no modifications on the ♂ vertex.</p></tp:treatment-sec><tp:treatment-sec sec-type="Name"><title>Name.</title><p>Honours Anne Bedos, one of the collectors.</p></tp:treatment-sec><tp:treatment-sec sec-type="Description"><title>Description.</title><p>Length of holotype and ♂ paratypes ca 4.0 mm, width of midbody pro- and metazona ca 0.4 and 0.6 mm, respectively. Length of ♀ paratypes ca 5.5 mm, width of midbody pro- and metazona ca 0.6-0.65 and 0.8-0.9 mm, respectively. Coloration in alcohol from nearly uniformly pallid to head, collum and following metazona (especially their caudal halves) light rusty brown, anterior body portion in ♂♂ being clearly more infuscate, rusty brown, compared to ♀♀.</p><p>Body with 19 (♂) or 20 (♀) segments. All characters like in <italic><tp:taxon-name>Retrodesmus cavernicola</tp:taxon-name></italic> sp. n., except as follows.</p><p>Antennae medium-sized, strongly clavate, extending behind segment 3 (♂, broken off in the sole complete ♀) when stretched dorsally.</p><p>In width, collum &lt;&lt; segments 2 &amp; 3 &lt; head = 4 &lt; 5 &lt; 6=15 (16); thereafter body gradually tapering towards telson. Paraterga well-developed (<xref ref-type="fig" rid="F30">Figs 30A–F, H, J</xref>), starting from a rather broadly rounded, kidney-shaped collum, mostly only faintly declivous to continue the outline of a rather slightly convex dorsum, largely set high, at about 1/3 of midbody height, with evident shoulders frontolaterally (<xref ref-type="fig" rid="F30">Figs 30A–C</xref>). Caudal corner of postcollum paraterga mostly broadly rounded, obtuse-angular, more narrowly rounded and very slightly extending behind rear tergal margin only in segments 16-18 (♂) or 17-19 (♀). Lateral edge of paraterga with 2 or 3 small setigerous indentations in poreless and poriferous segments, respectively. Ozopores very evident, round, flush open on dorsal surface, clearly removed from caudal margin and lying anteriorly to bottom of caudalmost lateral incision (<xref ref-type="fig" rid="F30">Figs 30B, C, E, F, K</xref>, <xref ref-type="fig" rid="F31">31B</xref>), lateral tooth being clearly shorter than medial one. Each metatergum with 3+3, long, bacilliform setae arranged in 2 or 3 regular transverse rows; polygonal bosses invisible, transverse sulcus very shallow (<xref ref-type="fig" rid="F30">Figs 30A–F, K</xref>).</p><p>Legs rather long and slender, ca 1.3-1.4 (♂) or 1.1-1.2 (♀) times as long as midbody height (♂); tarsi longest and particularly slender, with modified, dense, bifid setae ventrally (<xref ref-type="fig" rid="F31">Fig. 31D</xref>), but sphaerotrichomes missing.</p><p>Gonopod telopodite (<xref ref-type="fig" rid="F31">Figs 31E–H</xref>, <xref ref-type="fig" rid="F32">32</xref>) clearly curved, but stout, unipartite; basal half especially voluminous due to an unciform frontoventral process (<bold>p)</bold>, more distally <!--PageBreak-->on caudal face with a strong subtriangular tooth (<bold>z</bold>) and two long spines (<bold>x</bold> and <bold>y</bold>), distal half with a short, finger-shaped, caudal process (<bold>d</bold>). Neither bacilliform ornamentations nor an accessory seminal chamber, nor a hairy pulvillus, seminal groove ending at base of a small subapical tooth.</p><fig id="F30" position="float" orientation="portrait"><label>Figure 30.</label><caption><p> <italic><tp:taxon-name>Martensodesmus bedosae</tp:taxon-name></italic> sp. n., ♂ paratype; <bold>A, D, G</bold> anterior body part, dorsal, lateral and ventral views, respectively <bold>B, E, H</bold> midbody segments, dorsal, lateral and ventral views, respectively <bold>C, F, I</bold> posterior body part, dorsal, lateral and ventral views, respectively <bold>J</bold> cross-section of a midbody segment, caudal view <bold>K</bold> midbody paratergite with setae and an ozopore, lateral view <bold>L</bold> tergal seta, lateral view. – Scale bars: <bold>A–J</bold> 0.1 mm; <bold>K</bold> 0.02 mm; <bold>L</bold> 0.01 mm.</p></caption><graphic xmlns:xlink="http://www.w3.org/1999/xlink" xlink:href="ZooKeys-302-013-g030.jpg" position="float" orientation="portrait" xlink:type="simple"/></fig><fig id="F31" position="float" orientation="portrait"><label>Figure 31.</label><caption><p> <italic><tp:taxon-name>Martensodesmus bedosae</tp:taxon-name></italic> sp. n., ♂ paratype; <bold>A, B</bold> tegument texture, tergal setae and ozopore, dorsal view <bold>C</bold> head, frontoventral view <bold>D</bold> midbody leg, subventral view; <bold>E,</bold> both gonopods <italic>in situ</italic>, ventral view; <bold>F,</bold> right gonopod, ventral view <bold>G, H</bold> dissected left gonopod, subdorsal and frontal views, respectively. – Scale bars: <bold>C, E</bold> 0.1 mm; <bold>D, F–H</bold> 0.05 mm; <bold>A, B</bold> 0.02 mm.</p></caption><graphic xmlns:xlink="http://www.w3.org/1999/xlink" xlink:href="ZooKeys-302-013-g031.jpg" position="float" orientation="portrait" xlink:type="simple"/></fig><fig id="F32" position="float" orientation="portrait"><label>Figure 32.</label><caption><p> <italic><tp:taxon-name>Martensodesmus bedosae</tp:taxon-name></italic> sp. n., ♂ paratype; <bold>A, B</bold> left gonopod, ventral and dorsal views, respectively. – Scale bar: 0.1 mm.</p></caption><graphic xmlns:xlink="http://www.w3.org/1999/xlink" xlink:href="ZooKeys-302-013-g032.jpg" position="float" orientation="portrait" xlink:type="simple"/></fig><!--PageBreak--></tp:treatment-sec><tp:treatment-sec sec-type="Remarks"><title>Remarks.</title><p>This new species is still unique in showing a marked process <bold>p</bold> at the base of the gonotelopodite.</p></tp:treatment-sec></tp:taxon-treatment>
