# Supplementary material for: Review of the millipede family Opisotretidae (Diplopoda, Polydesmida), with descriptions of new species
Source: Zookeys. 2013 May 20;(302):13–77. doi: 10.3897/zookeys.302.5357 (PMC3689142; doi:10.3897/zookeys.302.5357)
Supplement: XML Treatment for Martensodesmus spiniger [file zookeys.302.5357-treatment17.xml]

<!DOCTYPE tp:taxon-treatment
  PUBLIC "-//TaxonX//DTD Taxonomic Treatment Publishing DTD v0 20100105//EN" "tax-treatment-NSO.dtd">
<tp:taxon-treatment xmlns:tp="http://www.plazi.org/taxpub"><tp:treatment-meta><mixed-citation publication-type="journal"><person-group><name><surname>Golovatch</surname><given-names>Sergei I.</given-names></name><name><surname>Geoffroy</surname><given-names>Jean-Jacques</given-names></name><name><surname>Stoev</surname><given-names>Pavel</given-names></name><name><surname>Spiegel</surname><given-names>Didier Vanden</given-names></name></person-group><article-title>Review of the millipede family Opisotretidae (Diplopoda, Polydesmida), with descriptions of new species</article-title><source>Zookeys</source><day>20</day><month>5</month><year>2013</year><volume>2013</volume><issue>302</issue><fpage>13</fpage><lpage>77</lpage><pub-id pub-id-type="doi">10.3897/zookeys.302.5357</pub-id></mixed-citation></tp:treatment-meta><tp:nomenclature><tp:taxon-name>
                        <tp:taxon-name-part taxon-name-part-type="genus">Martensodesmus</tp:taxon-name-part>
                        <tp:taxon-name-part taxon-name-part-type="species">spiniger</tp:taxon-name-part>
                    <object-id xmlns:xlink="http://www.w3.org/1999/xlink" xlink:type="simple">urn:lsid:zoobank.org:act:4BB13E54-F108-46E3-A603-B45F0F67BCA1</object-id>
								<object-id xmlns:xlink="http://www.w3.org/1999/xlink" xlink:type="simple">http://species-id.net/wiki/Martensodesmus_spiniger</object-id>
								</tp:taxon-name><tp:taxon-status xmlns:xlink="http://www.w3.org/1999/xlink" xlink:type="simple">sp. n.</tp:taxon-status><xref ref-type="fig" rid="F33">Figs 33</xref><xref ref-type="fig" rid="F36">–36</xref></tp:nomenclature><tp:treatment-sec sec-type="Type material"><title>Type material.</title><p>Holotype ♂ (IZAS), China, Guangxi, Chongzuo County, Longzhou Xian, Shanglong Xiang, Lenglei, Nonggang Forest, <named-content xmlns:xlink="http://www.w3.org/1999/xlink" content-type="dwc:verbatimCoordinates" xlink:type="simple">106.964835°E, 22.467175°N</named-content>, litter, Berlese extraction, 07.03.2005, leg. L. Deharveng &amp; A. Bedos (CHIgx05-062).</p><!--PageBreak--><!--PageBreak--></tp:treatment-sec><tp:treatment-sec sec-type="Paratypes"><title>Paratypes.</title><p>1 ♂ (SCAU), same locality, together with holotype; 1 ♂ (MNHN JC 345), same locality, Shanglong Xiang, Nonghang, Nonggang Forest, <named-content xmlns:xlink="http://www.w3.org/1999/xlink" content-type="dwc:verbatimCoordinates" xlink:type="simple">106.90575°E, 22.48617°N</named-content>, litter, sieving and Berlese extraction, 14.04.2010, leg. L. Deharveng &amp; A. Bedos (CHIgx10-07).</p><p><!--PageBreak--><bold>Non-type:</bold> 1 ♀ (MNHN JC 345), 1 ♂ subadult, 1 ♀ (SEM), same locality (CHIgx10-07); 1 ♂ subadult (SEM), same data as holotype (CHIgx05-062).</p></tp:treatment-sec><tp:treatment-sec sec-type="Diagnosis"><title>Diagnosis.</title><p>Differs readily fromcongeners by the presence of only two transverse rows of setae on metaterga, combined with five strong spines on the caudal face of a rather strongly curved gonopod telopodite which lacks even traces of a solenomere.</p></tp:treatment-sec><tp:treatment-sec sec-type="Name"><title>Name.</title><p>To emphasize the highly spinose gonopod telopodite.</p></tp:treatment-sec><tp:treatment-sec sec-type="Description"><title>Description.</title><p>Length of holotype ca 4.0 mm, width of midbody pro- and metazona ca 0.35 and 0.5 mm, respectively. Length of paratype ♂ ca 4.5 mm, width of midbody pro- and metazona ca 0.4 and 0.6 mm, respectively. Length of adult ♀ ca 4.7 mm, width of midbody pro- and metazona ca 0.5 and 0.6 mm, respectively. Coloration in alcohol from uniformly pallid to head, several anterior segments and following metaterga clearly infuscate, rusty reddish, increasingly poorly pigmented towards telson.</p><p>Body with 19 (♂) or 20 (♀) segments. All characters like in <italic><tp:taxon-name>Retrodesmus cavernicola</tp:taxon-name></italic> sp. n., except as follows.</p><p>Antennae broken off, but obviously medium-sized.</p><p>In width, collum &lt;&lt; segments 2 &amp; 3 &lt; head = 4 ≤ 5 &lt; 6=15 (16); thereafter body gradually tapering towards telson. Paraterga medium-sized, keel-shaped (<xref ref-type="fig" rid="F33">Figs 33A–F</xref>, <xref ref-type="fig" rid="F34">34A</xref>, <xref ref-type="fig" rid="F36">36C, D</xref>), a little better developed in ♂ compared to ♀, starting from a broadly rounded collum, mostly faintly declivous and continuing the outline of a rather convex dorsum, largely set rather high, at about ¼ to 1/3 of midbody height, with faint shoulders frontolaterally (<xref ref-type="fig" rid="F33">Figs 33D–F, H</xref>). Caudal corner of postcollum paraterga mostly dentiform, always clearly rounded to narrowly rounded and extending increasingly well <!--PageBreak-->behind rear tergal margin only in segments 15-18 (♂) or 16-19 (♀). Lateral edge of paraterga with 2 or 3 small setigerous indentations in poreless and poriferous segments, respectively. Ozopores evident, round, flush open on dorsal surface, mostly clearly removed from caudal margin, lying slightly above and close to caudalmost lateral incision (<xref ref-type="fig" rid="F33">Figs 33B, C, F</xref>, <xref ref-type="fig" rid="F34">34B</xref>, <xref ref-type="fig" rid="F36">36C, D</xref>), lateral tooth being shorter than medial one, in segment 17 clearly lateral, in 18<sup>th</sup> caudal (<xref ref-type="fig" rid="F36">Figs 36C, D</xref>). Each postcollum metatergum until 18<sup>th</sup> (♂) or 19 (♀) with 3+3, long, bacilliform setae arranged in two regular transverse rows, <!--PageBreak-->only collum and segment 18 with three transverse rows of bacilliform setae, in segment 18 (♂) or 19 (♀) both posterior rows being placed close to each other; polygonal bosses flat, barely visible, even transverse sulcus very faint (<xref ref-type="fig" rid="F33">Figs 33A–F</xref>).</p><p>Legs rather long, but stout, ca 1.4-1.5 times as long as midbody height (♂); tarsi longest and particularly slender (<xref ref-type="fig" rid="F34">Fig. 34D</xref>), sphaerotrichomes or other modified setae missing.</p><p>Gonopod telopodite (<xref ref-type="fig" rid="F35">Fig. 35</xref>) clearly curved, but stout, unipartite; apical piece (<bold>a</bold>) distal to orifice of seminal groove complex, consisting of a very strong apical spine (<bold>sp</bold>) protected in its basal half by a membranous ventral velum (<bold>ve</bold>) with a faintly fringed apical margin and a similarly membranous, apically spinigerous, dorsal lobe (<bold>k</bold>); caudal face below <bold>a</bold> with three distinct spines (<bold>x</bold>, <bold>y</bold> and <bold>z</bold>), <bold>z</bold> being longest. Neither bacilliform ornamentations, nor accessory seminal chamber, nor even traces of a solenomere, nor a hairy pulvillus.</p><p><bold>Remarks.</bold> This new <italic><tp:taxon-name>Martensodesmus</tp:taxon-name></italic> species appears to co-occur, even syntopically, together with another opisotretid, <italic><tp:taxon-name>Carlotretus triramus</tp:taxon-name></italic> sp. n., described just below. Moreover, these two species are superficially so similar that only adult males can be separated with confidence. We therefore prefer to regard the females and juveniles as non-type material.</p><fig id="F33" position="float" orientation="portrait"><label>Figure 33.</label><caption><p> <italic><tp:taxon-name>Martensodesmus spiniger</tp:taxon-name></italic> sp. n., ♂ subadult, non-type; <bold>A, D</bold> anterior body part, lateral and dorsal views, respectively <bold>B, E</bold> midbody segments, lateral and dorsal views, respectively <bold>C, F, I</bold> posterior body part, lateral, dorsal and ventral views, respectively <bold>G</bold> head, ventral view <bold>H</bold> segments 6 and 7, ventral view. – Scale bars: <bold>A–D, F, H, I</bold> 0.1 mm; <bold>E, G</bold> 0.05 mm.</p></caption><graphic xmlns:xlink="http://www.w3.org/1999/xlink" xlink:href="ZooKeys-302-013-g033.jpg" position="float" orientation="portrait" xlink:type="simple"/></fig><fig id="F34" position="float" orientation="portrait"><label>Figure 34.</label><caption><p> <italic><tp:taxon-name>Martensodesmus spiniger</tp:taxon-name></italic> sp. n., ♂ subadult, non-type; <bold>A</bold> cross-section of a midbody segment, caudal view <bold>B</bold> midbody paratergite with setae and an ozopore, lateral view <bold>C</bold> tegument texture, limbus and setae <bold>D</bold> midbody leg. – Scale bars: <bold>A</bold> 0.1 mm; <bold>D</bold> 0.05 mm; <bold>B</bold> 0.02 mm; <bold>C</bold> 0.01 mm.</p></caption><graphic xmlns:xlink="http://www.w3.org/1999/xlink" xlink:href="ZooKeys-302-013-g034.jpg" position="float" orientation="portrait" xlink:type="simple"/></fig><fig id="F35" position="float" orientation="portrait"><label>Figure 35.</label><caption><p> <italic><tp:taxon-name>Martensodesmus spiniger</tp:taxon-name></italic> sp. n., ♂ paratype; <bold>A</bold> right gonopod, ventral view <bold>B, C</bold> left gonopod, frontodorsal and subdorsal views, respectively. – Scale bar: 0.1 mm.</p></caption><graphic xmlns:xlink="http://www.w3.org/1999/xlink" xlink:href="ZooKeys-302-013-g035.jpg" position="float" orientation="portrait" xlink:type="simple"/></fig><!--PageBreak--></tp:treatment-sec><tp:treatment-sec><!--Section generated to contain objects referenced in tp:taxon-treatment.--><fig id="F36" position="float" orientation="portrait"><label>Figure 36.</label><caption><p> <italic><tp:taxon-name>Martensodesmus spiniger</tp:taxon-name></italic> sp. n., ♂ holotype (<bold>A, B</bold>), and <italic><tp:taxon-name>Carlotretus triramus</tp:taxon-name></italic> sp. n., ♂ paratype (<bold>C, D</bold>) <bold>A, C</bold> left paratergite 13, dorsal view <bold>B, D</bold> left paratergites 17 and 18, dorsal view. – Scale bar: 0.1 mm.</p></caption><graphic xmlns:xlink="http://www.w3.org/1999/xlink" xlink:href="ZooKeys-302-013-g036.jpg" position="float" orientation="portrait" xlink:type="simple"/></fig></tp:treatment-sec></tp:taxon-treatment>
