# Supplementary material for: Review of the millipede family Opisotretidae (Diplopoda, Polydesmida), with descriptions of new species
Source: Zookeys. 2013 May 20;(302):13–77. doi: 10.3897/zookeys.302.5357 (PMC3689142; doi:10.3897/zookeys.302.5357)
Supplement: XML Treatment for Carlotretus triramus [file zookeys.302.5357-treatment18.xml]

<!DOCTYPE tp:taxon-treatment
  PUBLIC "-//TaxonX//DTD Taxonomic Treatment Publishing DTD v0 20100105//EN" "tax-treatment-NSO.dtd">
<tp:taxon-treatment xmlns:tp="http://www.plazi.org/taxpub"><tp:treatment-meta><mixed-citation publication-type="journal"><person-group><name><surname>Golovatch</surname><given-names>Sergei I.</given-names></name><name><surname>Geoffroy</surname><given-names>Jean-Jacques</given-names></name><name><surname>Stoev</surname><given-names>Pavel</given-names></name><name><surname>Spiegel</surname><given-names>Didier Vanden</given-names></name></person-group><article-title>Review of the millipede family Opisotretidae (Diplopoda, Polydesmida), with descriptions of new species</article-title><source>Zookeys</source><day>20</day><month>5</month><year>2013</year><volume>2013</volume><issue>302</issue><fpage>13</fpage><lpage>77</lpage><pub-id pub-id-type="doi">10.3897/zookeys.302.5357</pub-id></mixed-citation></tp:treatment-meta><tp:nomenclature><tp:taxon-name>
                        <tp:taxon-name-part taxon-name-part-type="genus">Carlotretus</tp:taxon-name-part>
                        <tp:taxon-name-part taxon-name-part-type="species">triramus</tp:taxon-name-part>
                    <object-id xmlns:xlink="http://www.w3.org/1999/xlink" xlink:type="simple">urn:lsid:zoobank.org:act:62FEDFD9-45E8-4B52-BDAD-7511C98AD4D3</object-id>
								<object-id xmlns:xlink="http://www.w3.org/1999/xlink" xlink:type="simple">http://species-id.net/wiki/Carlotretus_triramus</object-id>
								</tp:taxon-name><tp:taxon-status xmlns:xlink="http://www.w3.org/1999/xlink" xlink:type="simple">sp. n.</tp:taxon-status><xref ref-type="fig" rid="F36">Figs 36</xref><xref ref-type="fig" rid="F41">–41</xref></tp:nomenclature><tp:treatment-sec sec-type="Type material"><title>Type material.</title><p>Holotype ♂ (IZAS), China, Guangxi, Chongzuo County, Longzhou Xian, Shanglong Xiang, Lenglei, Nonggang Forest, <named-content xmlns:xlink="http://www.w3.org/1999/xlink" content-type="dwc:verbatimCoordinates" xlink:type="simple">106.964835°E, 22.467175°N</named-content>, litter, Berlese extraction, 07.03.2005, leg. L. Deharveng &amp; A. Bedos (CHIgx05-068).</p></tp:treatment-sec><tp:treatment-sec sec-type="Paratypes"><title>Paratypes.</title><p>1 ♂ (SEM), same data as holotype (CHIgx05-066); 1 ♂ (SCAU), same locality, Shanglong Xiang, Nonghang, Nonggang Forest, <named-content xmlns:xlink="http://www.w3.org/1999/xlink" content-type="dwc:verbatimCoordinates" xlink:type="simple">106.90575°E, 22.48617°N</named-content>, <!--PageBreak-->litter, sieving and Berlese extraction, 14.04.2010, leg. L. Deharveng &amp; A. Bedos (CHIgx10-07).</p><p><bold>Non-types.</bold> 1 ♂ subadult (SEM), same locality, together with holotype (CHIgx05-068); 1♀ (SEM), same data as holotype (CHIgx05-064); 1♀, 3 ♀ subadults (MNHN JC 346), same locality (CHIgx10-07).</p></tp:treatment-sec><tp:treatment-sec sec-type="Diagnosis"><title>Diagnosis.</title><p>Differs readily from <italic><tp:taxon-name>Carlotretus setosus</tp:taxon-name></italic>, the only known congener, by the much longer, strong and totally unprotected solenomere branch, whereas the parabasal branches are slender and subunciform.</p><!--PageBreak--></tp:treatment-sec><tp:treatment-sec sec-type="Name"><title>Name.</title><p>To emphasize the clearly triramous midlength process of the gonopod telopodite.</p></tp:treatment-sec><tp:treatment-sec sec-type="Description"><title>Description.</title><p>Length of holotype ca 4.3 mm, width of midbody pro- and metazona ca 0.4 and 0.55 mm, respectively. Length of paratype ♂ ca 4.6 mm, <!--PageBreak-->width of midbody pro- and metazona ca 0.45 and 0.6 mm, respectively. Length of adult ♀ ca 6.0 mm, width of midbody pro- and metazona ca 0.6 and 0.7 mm, respectively. Coloration in alcohol from uniformly pallid to head and metaterga faintly rusty reddish.</p><p>Body with 19 (♂) or 20 (♀) segments. All characters like in <italic><tp:taxon-name>Martensodesmus spiniger</tp:taxon-name></italic> sp. n., except as follows.</p><p>Antennae medium-sized, extending behind segment 2 when stretched dorsally.</p><p>Caudal corner of postcollum paraterga mostly dentiform, always clearly rounded and extending increasingly well behind rear tergal margin only in segments 15-18 (♂) or 16-19 (♀), a little better produced behind than in <italic><tp:taxon-name>Martensodesmus spiniger</tp:taxon-name></italic> sp. n. (<xref ref-type="fig" rid="F36">Figs 36A, B</xref>).</p><p>Gonopod telopodite (<xref ref-type="fig" rid="F38">Figs 38B–E</xref>, <xref ref-type="fig" rid="F40">40D–H</xref>, <xref ref-type="fig" rid="F41">41</xref>) clearly curved, but its basal half quite stout, unipartite; solenomere (<bold>sl</bold>) very long, slender and simple, only faintly curved, orifice of seminal groove placed on a small subapical tooth, with neither bacilliform ornamentations, nor accessory seminal chamber, nor a hairy pulvillus. Two large, subunciform processes, <bold>m</bold> and <bold>n</bold>, at base of <bold>sl</bold>, process <bold>n</bold> lying more dorsally and being slightly larger than a ventral, very finely and densely microspinulate <bold>m</bold>.</p><fig id="F36" position="float" orientation="portrait"><label>Figure 36.</label><caption><p> <italic><tp:taxon-name>Martensodesmus spiniger</tp:taxon-name></italic> sp. n., ♂ holotype (<bold>A, B</bold>), and <italic><tp:taxon-name>Carlotretus triramus</tp:taxon-name></italic> sp. n., ♂ paratype (<bold>C, D</bold>) <bold>A, C</bold> left paratergite 13, dorsal view <bold>B, D</bold> left paratergites 17 and 18, dorsal view. – Scale bar: 0.1 mm.</p></caption><graphic xmlns:xlink="http://www.w3.org/1999/xlink" xlink:href="ZooKeys-302-013-g036.jpg" position="float" orientation="portrait" xlink:type="simple"/></fig><fig id="F37" position="float" orientation="portrait"><label>Figure 37.</label><caption><p> <italic><tp:taxon-name>Carlotretus triramus</tp:taxon-name></italic> sp. n., ♂ paratype (CHIgx10-07); <bold>A, D, G, K</bold> anterior body part, dorsal, lateral, ventral and frontodorsal views, respectively <bold>B, E, H</bold> midbody segments, dorsal, lateral and ventral views, respectively <bold>C, F, I</bold> posterior body part, dorsal, lateral and ventral views, respectively <bold>J</bold> tergal seta, lateral view <bold>L, M</bold> tegument texture, limbus and tergal seta, dorsal view <bold>N</bold> midbody leg. – Scale bars: <bold>A, B, D–H, K</bold> 0.1 mm; <bold>C, I, N</bold> 0.05 mm; <bold>L, M</bold> 0.02 mm.</p></caption><graphic xmlns:xlink="http://www.w3.org/1999/xlink" xlink:href="ZooKeys-302-013-g037.jpg" position="float" orientation="portrait" xlink:type="simple"/></fig><fig id="F38" position="float" orientation="portrait"><label>Figure 38.</label><caption><p> <italic><tp:taxon-name>Carlotretus triramus</tp:taxon-name></italic> sp. n., ♂ paratype (CHIgx10-07); <bold>A</bold> head, ventral view <bold>B–D</bold> gonopods <italic>in situ</italic> <bold>E</bold> dissected left gonopod, subdorsal view. – Scale bars: <bold>B, C</bold> 0.1 mm; <bold>A, D, E</bold> 0.05 mm.</p></caption><graphic xmlns:xlink="http://www.w3.org/1999/xlink" xlink:href="ZooKeys-302-013-g038.jpg" position="float" orientation="portrait" xlink:type="simple"/></fig><fig id="F39" position="float" orientation="portrait"><label>Figure 39.</label><caption><p> <italic><tp:taxon-name>Carlotretus triramus</tp:taxon-name></italic> sp. n., ♂ paratype (CHIgx05-068); <bold>A</bold> anterior body part, dorsal view <bold>B, D</bold> midbody segments, dorsal and lateral views, respectively <bold>C, E, I</bold> posterior body part, dorsal, lateral and ventrocaudal views, respectively <bold>F</bold> gnathochilarium, ventral view <bold>G</bold> antennomeres 5-8, dorsal view <bold>H</bold> segments 6 and 7 with gonopods <italic>in situ</italic>, ventral view <bold>J</bold> cross-section of a midbody segment, caudal view. – Scale bars: <bold>A–D, F–J</bold> 0.1 mm; <bold>E</bold> 0.05 mm.</p></caption><graphic xmlns:xlink="http://www.w3.org/1999/xlink" xlink:href="ZooKeys-302-013-g039.jpg" position="float" orientation="portrait" xlink:type="simple"/></fig><fig id="F40" position="float" orientation="portrait"><label>Figure 40.</label><caption><p> <italic><tp:taxon-name>Carlotretus triramus</tp:taxon-name></italic> sp. n., ♂ paratype (CHIgx05-068); <bold>A</bold> long tactile distodorsal seta on a midbody tibia <bold>B</bold> caudolateral corner of a midbody ozoporiferous paratergite <bold>C</bold> tegument texture, limbus and setae, dorsal view <bold>D</bold> left gonopod <italic>in situ</italic>, ventral view <bold>E–H</bold> dissected left gonopod, frontomesal, frontal, subventral and ventral views, respectively. – Scale bars: <bold>G</bold> 0.1 mm; <bold>D–F, H</bold> 0.05 mm; <bold>A–C</bold> 0.02 mm.</p></caption><graphic xmlns:xlink="http://www.w3.org/1999/xlink" xlink:href="ZooKeys-302-013-g040.jpg" position="float" orientation="portrait" xlink:type="simple"/></fig><fig id="F41" position="float" orientation="portrait"><label>Figure 41.</label><caption><p> <italic><tp:taxon-name>Carlotretus triramus</tp:taxon-name></italic> sp. n., ♂ paratype (CHIgx10-07), right gonopod, mesal view. – Scale bar: 0.1 mm.</p></caption><graphic xmlns:xlink="http://www.w3.org/1999/xlink" xlink:href="ZooKeys-302-013-g041.jpg" position="float" orientation="portrait" xlink:type="simple"/></fig><!--PageBreak--><sec sec-type="A key to genera of Opisotretidae, based mainly on male characters"><title>A key to genera of <tp:taxon-name>Opisotretidae</tp:taxon-name>, based mainly on male characters</title><table-wrap content-type="key" position="anchor" orientation="portrait"><table><tbody><tr><td rowspan="1" colspan="1">1</td><td rowspan="1" colspan="1">Adults of both sexes with 20 body segments (including telson). Prominent shoulders of paraterga causing a caudad shift of all three rows of tergal setae (<xref ref-type="fig" rid="F11">Figs 11A, B</xref>). Gonopod telopodite (<xref ref-type="fig" rid="F11">Fig. 11C</xref>) very simple, attenuating distad and virtually fully devoid of a trichome other than the one of a subterminal hairy pulvillus</td><td rowspan="1" colspan="1"><italic><tp:taxon-name>Opisthoporodesmus</tp:taxon-name></italic></td></tr><tr><td rowspan="1" colspan="1"><!--PageBreak-->–</td><td rowspan="1" colspan="1">Females with 20, males with 19 body segments. Shoulders of paraterga usually not so prominent. Gonopod telopodite usually more complex</td><td rowspan="1" colspan="1">2</td></tr><tr><td rowspan="1" colspan="1">2</td><td rowspan="1" colspan="1">Gonopod telopodite bipartite (sl and ex), with a strong, frontobasal process p on ventral face (<xref ref-type="fig" rid="F6">Figs 6</xref>, <xref ref-type="fig" rid="F7">7</xref>)</td><td rowspan="1" colspan="1"><italic><tp:taxon-name>Solaenaulus</tp:taxon-name></italic></td></tr><tr><td rowspan="1" colspan="1">–</td><td rowspan="1" colspan="1">Gonopod telopodite unipartite, usually devoid of such a basal process p on ventral face</td><td rowspan="1" colspan="1">3</td></tr><tr><td rowspan="1" colspan="1"><!--PageBreak-->3</td><td rowspan="1" colspan="1">Gonopod telopodite rather stout, its distal part devoid of ornamentations (spines or setae), being a long and simple solenomere (sl), either with lobes or processes to subtend sl or with processes near sl base. Neither an accessory seminal chamber nor a hairy pulvillus (<xref ref-type="fig" rid="F1">Figs 1B, C</xref>, <xref ref-type="fig" rid="F40">40D–H</xref>, <xref ref-type="fig" rid="F41">41</xref>)</td><td rowspan="1" colspan="1"><italic><tp:taxon-name>Carlotretus</tp:taxon-name></italic></td></tr><tr><td rowspan="1" colspan="1">–</td><td rowspan="1" colspan="1">Gonopod telopodite variable, often with bacilliform ornamentations distally, but solenomere never so conspicuous and simple</td><td rowspan="1" colspan="1">4</td></tr><tr><td rowspan="1" colspan="1">4</td><td rowspan="1" colspan="1">Gonopod telopodite slender and suberect, devoid both of prominent outgrowths and distal ornamentations, at most microdenticulate near both a small accessory seminal chamber and a hairy pulvillus, with or without process p (<xref ref-type="fig" rid="F2">Figs 2B</xref>, <xref ref-type="fig" rid="F3">3</xref>)</td><td rowspan="1" colspan="1"><italic><tp:taxon-name>Corypholophus</tp:taxon-name></italic></td></tr><tr><td rowspan="1" colspan="1"><!--PageBreak-->–</td><td rowspan="1" colspan="1">Gonopod telopodite usually either clearly curved when elongate and slender or nearly straight at least in basal half when thick and stout, often with various evident outgrowths, sometimes also with bacilliform ornamentations distally</td><td rowspan="1" colspan="1">5</td></tr><tr><td rowspan="1" colspan="1">5</td><td rowspan="1" colspan="1">Gonopod telopodite (at least its basal half) rather stout, its basal and/or distal parts with lobes or processes, sometimes including a p; both accessory seminal chamber and hairy pulvillus wanting, but a very short, dentiform solenomere usually ornamented with a few bacilli- or setiform structures nearby often present (<xref ref-type="fig" rid="F9">Figs 9</xref>, <xref ref-type="fig" rid="F10">10C, D</xref>, <xref ref-type="fig" rid="F29">29</xref>, <xref ref-type="fig" rid="F32">32</xref>, <xref ref-type="fig" rid="F35">35</xref>)</td><td rowspan="1" colspan="1"><italic><tp:taxon-name>Martensodesmus</tp:taxon-name></italic></td></tr><tr><td rowspan="1" colspan="1">–</td><td rowspan="1" colspan="1">Gonopod telopodite with abundant bacilli- and/or setiform ornamentations distally</td><td rowspan="1" colspan="1">6</td></tr><tr><td rowspan="1" colspan="1">6</td><td rowspan="1" colspan="1">Gonopod telopodite rather stout, only slightly curved; distal part divided into a frontal stump heavily beset with bacilliform ornamentions and a simple to complex caudal branch (<xref ref-type="fig" rid="F13">Figs 13B</xref>, <xref ref-type="fig" rid="F15">15C, D</xref>, <xref ref-type="fig" rid="F16">16B, C</xref>)</td><td rowspan="1" colspan="1"><italic><tp:taxon-name>Retrodesmus</tp:taxon-name></italic></td></tr><tr><td rowspan="1" colspan="1">–</td><td rowspan="1" colspan="1">Gonopod telopodite slender, more clearly curved; distal part beset with ornamentations (small spines, bacilli or setae) and at least with one evident process, either devoid of or supplied with a short solenomere, but with both an evident accessory seminal chamber and a hairy pulvillus (<xref ref-type="fig" rid="F8">Figs 8D</xref>, <xref ref-type="fig" rid="F18">18B–D</xref>, <xref ref-type="fig" rid="F20">20C, D</xref>, <xref ref-type="fig" rid="F21">21</xref>, <xref ref-type="fig" rid="F23">23C, D</xref>, <xref ref-type="fig" rid="F25">25</xref>, <xref ref-type="fig" rid="F26">26F, G</xref>)</td><td rowspan="1" colspan="1"><italic><tp:taxon-name>Opisotretus</tp:taxon-name></italic></td></tr></tbody></table></table-wrap></sec><sec sec-type="A key to species of Martensodesmus"><title>A key to species of <italic><tp:taxon-name>Martensodesmus</tp:taxon-name></italic></title><table-wrap content-type="key" position="anchor" orientation="portrait"><table><tbody><tr><td rowspan="1" colspan="1">1</td><td rowspan="1" colspan="1">♂ vertex with modifications. Himalaya</td><td rowspan="1" colspan="1">2</td></tr><tr><td rowspan="1" colspan="1">–</td><td rowspan="1" colspan="1">♂ vertex without modifications</td><td rowspan="1" colspan="1">5</td></tr><tr><td rowspan="1" colspan="1">2</td><td rowspan="1" colspan="1">♂ vertex with a fossa supporting two cusps of filaments; 2+2 long bacilliform setae at the caudal edge of an elongated ♂ collum (<xref ref-type="fig" rid="F10">Figs 10A, B</xref>). Gonopod as in <xref ref-type="fig" rid="F10">Figs 10C, D</xref>. Bhutan</td><td rowspan="1" colspan="1"><italic><tp:taxon-name>Martensodesmus bicuspidatus</tp:taxon-name></italic></td></tr><tr><td rowspan="1" colspan="1">–</td><td rowspan="1" colspan="1">♂ vertex with a hump. Gonopods different. Nepal</td><td rowspan="1" colspan="1">3</td></tr><tr><td rowspan="1" colspan="1">3</td><td rowspan="1" colspan="1">Gonopods as in <xref ref-type="fig" rid="F9">Fig. 9</xref></td><td rowspan="1" colspan="1"><italic><tp:taxon-name>Martensodesmus himalayensis</tp:taxon-name></italic></td></tr><tr><td rowspan="1" colspan="1">–</td><td rowspan="1" colspan="1">Gonopods different</td><td rowspan="1" colspan="1">4</td></tr><tr><td rowspan="1" colspan="1">4</td><td rowspan="1" colspan="1">Apex of gonopod telopodite with a long slender process</td><td rowspan="1" colspan="1"><italic><tp:taxon-name>Martensodesmus sherpa</tp:taxon-name></italic></td></tr><tr><td rowspan="1" colspan="1">–</td><td rowspan="1" colspan="1">Apex of gonopod telopodite with a broad, bifid, membranous lobe, devoid of any prominent processes</td><td rowspan="1" colspan="1"><italic><tp:taxon-name>Martensodesmus nagarjungicus</tp:taxon-name></italic></td></tr><tr><td rowspan="1" colspan="1">5</td><td rowspan="1" colspan="1">Gonopod telopodite with a basal p, as in <xref ref-type="fig" rid="F31">Figs 31E–H</xref>, <xref ref-type="fig" rid="F32">32</xref>. Guangxi, China</td><td rowspan="1" colspan="1"><italic><tp:taxon-name>Martensodesmus bedosae</tp:taxon-name></italic> sp. n.</td></tr><tr><td rowspan="1" colspan="1">–</td><td rowspan="1" colspan="1">Process p absent</td><td rowspan="1" colspan="1">6</td></tr><tr><td rowspan="1" colspan="1">6</td><td rowspan="1" colspan="1">Metaterga 2-17 (♂) or 2-18 (♀) with two transverse rows of bacilliform setae. Gonopods as in <xref ref-type="fig" rid="F35">Fig. 35</xref>. Guangxi, China</td><td rowspan="1" colspan="1"><italic><tp:taxon-name>Martensodesmus spiniger</tp:taxon-name></italic> sp. n.</td></tr><tr><td rowspan="1" colspan="1">–</td><td rowspan="1" colspan="1">All metaterga with three transverse rows of bacilliform setae. Gonopods different</td><td rowspan="1" colspan="1">8</td></tr><tr><td rowspan="1" colspan="1">7</td><td rowspan="1" colspan="1">Gonopod telopodite suberect, with a broadened apex, no process proximal to apical part. Bhutan</td><td rowspan="1" colspan="1"><italic><tp:taxon-name>Martensodesmus excornis</tp:taxon-name></italic></td></tr><tr><td rowspan="1" colspan="1">–</td><td rowspan="1" colspan="1">Gonopod telopodite with a strongly attenuating and curved apical half, three strong processes parabasally (<xref ref-type="fig" rid="F28">Figs 28E–I</xref>, <xref ref-type="fig" rid="F29">29</xref>). Vietnam</td><td rowspan="1" colspan="1"><italic><tp:taxon-name>Martensodesmus cattienensis</tp:taxon-name></italic> sp. n.</td></tr><!--PageBreak--></tbody></table></table-wrap></sec><sec sec-type="A key to species of Opisotretus"><title>A key to species of <italic><tp:taxon-name>Opisotretus</tp:taxon-name></italic></title><table-wrap content-type="key" position="anchor" orientation="portrait"><table><tbody><tr><td rowspan="1" colspan="1">1</td><td rowspan="1" colspan="1">♂ vertex with modification</td><td rowspan="1" colspan="1">2</td></tr><tr><td rowspan="1" colspan="1">–</td><td rowspan="1" colspan="1">♂ vertex without modifications</td><td rowspan="1" colspan="1">3</td></tr><tr><td rowspan="1" colspan="1">2</td><td rowspan="1" colspan="1">♂ vertex with two paramedian tubercles (<xref ref-type="fig" rid="F23">Fig. 23A</xref>). Gonopods as in <xref ref-type="fig" rid="F23">Figs 23C, D</xref>. Papua New Guinea</td><td rowspan="1" colspan="1"><italic><tp:taxon-name>Opisotretus hagen</tp:taxon-name></italic> sp. n.</td></tr><tr><td rowspan="1" colspan="1">–</td><td rowspan="1" colspan="1">♂ vertex with a bare hump (<xref ref-type="fig" rid="F26">Fig. 26A</xref>). Gonopods as in <xref ref-type="fig" rid="F26">Figs 26F, G</xref>. Nusakambangan Island south off Java, Indonesia</td><td rowspan="1" colspan="1"><italic><tp:taxon-name>Opisotretus spinosus</tp:taxon-name></italic> sp. n.</td></tr><tr><td rowspan="1" colspan="1">3</td><td rowspan="1" colspan="1">♀ paraterga 18 and 19 with caudal teeth nearly obsolete, not extending behind rear tergal margin. Gonopod structure unknown. Java, Indonesia</td><td rowspan="1" colspan="1"><italic><tp:taxon-name>Opisotretus mimus</tp:taxon-name></italic></td></tr><tr><td rowspan="1" colspan="1">–</td><td rowspan="1" colspan="1">Caudal teeth of two last paraterga at least slightly produced behind rear tergal margin. Gonopod structure known</td><td rowspan="1" colspan="1">4</td></tr><tr><td rowspan="1" colspan="1">4</td><td rowspan="1" colspan="1">Lateral tooth of caudalmost incision in a few last paraterga considerably longer than median one. Gonopods as in <xref ref-type="fig" rid="F8">Fig. 8D</xref>. Java, Indonesia</td><td rowspan="1" colspan="1">5</td></tr><tr><td rowspan="1" colspan="1">–</td><td rowspan="1" colspan="1">Lateral tooth of caudalmost incision in a few last paraterga clearly shorter than median one. Gonopods different</td><td rowspan="1" colspan="1">6</td></tr><tr><td rowspan="1" colspan="1">5</td><td rowspan="1" colspan="1">Body about 8 mm long and 1.25 mm wide (♀)</td><td rowspan="1" colspan="1"><italic><tp:taxon-name>Opisotretus euthus</tp:taxon-name></italic></td></tr><tr><td rowspan="1" colspan="1">–</td><td rowspan="1" colspan="1">Body about 12 mm long and 1.5 mm wide (♂)</td><td rowspan="1" colspan="1"><italic><tp:taxon-name>Opisotretus kraepelini</tp:taxon-name></italic></td></tr><tr><td rowspan="1" colspan="1">6</td><td rowspan="1" colspan="1">Gonopods as in <xref ref-type="fig" rid="F18">Figs 18B–D</xref>, <xref ref-type="fig" rid="F20">20C, D</xref>. Papua New Guinea</td><td rowspan="1" colspan="1"><italic><tp:taxon-name>Opisotretus beroni</tp:taxon-name></italic> sp. n.</td></tr><tr><td rowspan="1" colspan="1">–</td><td rowspan="1" colspan="1">Gonopods as in <xref ref-type="fig" rid="F25">Fig. 25</xref>. Sulawesi, Indonesia</td><td rowspan="1" colspan="1"><italic><tp:taxon-name>Opisotretus deharvengi</tp:taxon-name></italic> sp. n.</td></tr></tbody></table></table-wrap></sec></tp:treatment-sec><tp:treatment-sec><!--Section generated to contain objects referenced in tp:taxon-treatment.--><fig id="F11" position="float" orientation="portrait"><label>Figure 11.</label><caption><p> <italic><tp:taxon-name>Opisthoporodesmus obtectus</tp:taxon-name></italic> Silvestri, 1899, ♂ ?holotype from Papua New Guinea; <bold>A</bold> segments 8 and 9, dorsal view <bold>B</bold> posterior body part, dorsal view <bold>C</bold> right gonopod, subcaudal view. Depicted not to scale. After <xref ref-type="bibr" rid="B28">Silvestri (1899)</xref>.</p></caption><graphic xmlns:xlink="http://www.w3.org/1999/xlink" xlink:href="ZooKeys-302-013-g011.jpg" position="float" orientation="portrait" xlink:type="simple"/></fig><fig id="F6" position="float" orientation="portrait"><label>Figure 6.</label><caption><p> <italic><tp:taxon-name>Solaenaulus butteli</tp:taxon-name></italic> (Carl, 1922), ♂ from Lae, Papua New Guinea <bold>A</bold> both gonopods <italic>in situ</italic>, ventral view <bold>B</bold> gonopod aperture, ventral view <bold>C–F</bold> individual gonopods, subventral, subfrontal, lateral and mesal views, respectively. – Scale bars: <bold>A, B</bold> 0.05 mm; <bold>C–F</bold> 0.01 mm. After <xref ref-type="bibr" rid="B13">Golovatch et al. (2010)</xref>.</p></caption><graphic xmlns:xlink="http://www.w3.org/1999/xlink" xlink:href="ZooKeys-302-013-g006.jpg" position="float" orientation="portrait" xlink:type="simple"/></fig><fig id="F7" position="float" orientation="portrait"><label>Figure 7.</label><caption><p> <italic><tp:taxon-name>Solaenaulus butteli</tp:taxon-name></italic> (Carl, 1922), ♂ from Lae, Papua New Guinea; <bold>A, B</bold> left gonopod, lateral and submesal views, respectively. – Scale bars: A, 0.4 mm; B, 0.1 mm. After <xref ref-type="bibr" rid="B13">Golovatch et al. (2010)</xref>.</p></caption><graphic xmlns:xlink="http://www.w3.org/1999/xlink" xlink:href="ZooKeys-302-013-g007.jpg" position="float" orientation="portrait" xlink:type="simple"/></fig><fig id="F1" position="float" orientation="portrait"><label>Figure 1.</label><caption><p> <italic><tp:taxon-name>Carlotretus setosus</tp:taxon-name></italic> Carl, 1922; ♂ holotype from Sumatra, Indonesia; <bold>A</bold> midbody segments, dorsal view <bold>B, C</bold> right gonopod and its apical part, mesal and lateral views, respectively. Depicted not to scale. After <xref ref-type="bibr" rid="B5">Carl (1922)</xref>.</p></caption><graphic xmlns:xlink="http://www.w3.org/1999/xlink" xlink:href="ZooKeys-302-013-g001.jpg" position="float" orientation="portrait" xlink:type="simple"/></fig><fig id="F2" position="float" orientation="portrait"><label>Figure 2.</label><caption><p> <italic><tp:taxon-name>Corypholophus minutus</tp:taxon-name></italic> Attems, 1938, ♂ from left bank of Ma River, Von Mai, Mai Tiao Distr., Hoa Binh Prov., northern Vietnam; <bold>A</bold> head, lateral view <bold>B</bold> left gonopod, caudal view. – Scale bars: <bold>A</bold> 0.3 mm; <bold>B</bold> 0.1 mm. After <xref ref-type="bibr" rid="B9">Golovatch (1987)</xref>.</p></caption><graphic xmlns:xlink="http://www.w3.org/1999/xlink" xlink:href="ZooKeys-302-013-g002.jpg" position="float" orientation="portrait" xlink:type="simple"/></fig><fig id="F3" position="float" orientation="portrait"><label>Figure 3.</label><caption><p> <italic><tp:taxon-name>Corypholophus ryukyuensis</tp:taxon-name></italic> Murakami, 1975, ♂ paratype from Ryukyu Islands, Japan; <bold>A–E</bold> both gonopods <italic>in situ</italic>, ventral, caudal, subcaudal and caudal views, respectively <bold>F</bold> gonopod tip, dorsal view. Depicted not to scale. After <xref ref-type="bibr" rid="B24">Murakami (1975)</xref>.</p></caption><graphic xmlns:xlink="http://www.w3.org/1999/xlink" xlink:href="ZooKeys-302-013-g003.jpg" position="float" orientation="portrait" xlink:type="simple"/></fig><fig id="F9" position="float" orientation="portrait"><label>Figure 9.</label><caption><p> <italic><tp:taxon-name>Martensodesmus himalayensis</tp:taxon-name></italic> Golovatch, 1987, ♂ paratype from Nepal; <bold>A, B</bold> right gonopod, subcaudal and subfrontal views, respectively <bold>C</bold> left gonopod, frontal view. – Scale bar: 0.1 mm. After <xref ref-type="bibr" rid="B9">Golovatch (1987)</xref>.</p></caption><graphic xmlns:xlink="http://www.w3.org/1999/xlink" xlink:href="ZooKeys-302-013-g009.jpg" position="float" orientation="portrait" xlink:type="simple"/></fig><fig id="F10" position="float" orientation="portrait"><label>Figure 10.</label><caption><p> <italic><tp:taxon-name>Martensodesmus bicuspidatus</tp:taxon-name></italic> Golovatch, 1988, ♂ paratype from Bhutan; <bold>A, B</bold> head and collum, frontal and lateral views, respectively <bold>C, D</bold> right gonopod, caudal and frontal views, respectively. – Scale bars: <bold>A, B</bold> 0.5 mm; <bold>C, D</bold> 0.1 mm. After <xref ref-type="bibr" rid="B10">Golovatch (1988)</xref>.</p></caption><graphic xmlns:xlink="http://www.w3.org/1999/xlink" xlink:href="ZooKeys-302-013-g010.jpg" position="float" orientation="portrait" xlink:type="simple"/></fig><fig id="F29" position="float" orientation="portrait"><label>Figure 29.</label><caption><p> <italic><tp:taxon-name>Martensodesmus cattienensis</tp:taxon-name></italic> sp. n., ♂ paratype; <bold>A, B</bold> right gonopod, subventral and subfrontal views, respectively. – Scale bar: 0.1 mm.</p></caption><graphic xmlns:xlink="http://www.w3.org/1999/xlink" xlink:href="ZooKeys-302-013-g029.jpg" position="float" orientation="portrait" xlink:type="simple"/></fig><fig id="F32" position="float" orientation="portrait"><label>Figure 32.</label><caption><p> <italic><tp:taxon-name>Martensodesmus bedosae</tp:taxon-name></italic> sp. n., ♂ paratype; <bold>A, B</bold> left gonopod, ventral and dorsal views, respectively. – Scale bar: 0.1 mm.</p></caption><graphic xmlns:xlink="http://www.w3.org/1999/xlink" xlink:href="ZooKeys-302-013-g032.jpg" position="float" orientation="portrait" xlink:type="simple"/></fig><fig id="F35" position="float" orientation="portrait"><label>Figure 35.</label><caption><p> <italic><tp:taxon-name>Martensodesmus spiniger</tp:taxon-name></italic> sp. n., ♂ paratype; <bold>A</bold> right gonopod, ventral view <bold>B, C</bold> left gonopod, frontodorsal and subdorsal views, respectively. – Scale bar: 0.1 mm.</p></caption><graphic xmlns:xlink="http://www.w3.org/1999/xlink" xlink:href="ZooKeys-302-013-g035.jpg" position="float" orientation="portrait" xlink:type="simple"/></fig><fig id="F13" position="float" orientation="portrait"><label>Figure 13.</label><caption><p> <italic><tp:taxon-name>Retrodesmus dammermani</tp:taxon-name></italic> Chamberlin, 1945, ♂ holotype from Java, Indonesia <bold>A</bold> left paratergite 10, dorsal view <bold>B</bold> both gonopods <italic>in situ</italic>, ventral view. – Scale bars: 0.2 mm.</p></caption><graphic xmlns:xlink="http://www.w3.org/1999/xlink" xlink:href="ZooKeys-302-013-g013.jpg" position="float" orientation="portrait" xlink:type="simple"/></fig><fig id="F15" position="float" orientation="portrait"><label>Figure 15.</label><caption><p> <italic><tp:taxon-name>Retrodesmus cavernicola</tp:taxon-name></italic> sp. n., ♂ paratype from Cave Bem Tem; <bold>A</bold> antenna, lateral view <bold>B</bold> midbody leg <bold>C</bold> left gonopod, submesal view <bold>D</bold> right gonopod, subfrontal view. – Scale bars: <bold>A, B</bold> 1.0 mm; <bold>C, D</bold> 0.2 mm.</p></caption><graphic xmlns:xlink="http://www.w3.org/1999/xlink" xlink:href="ZooKeys-302-013-g015.jpg" position="float" orientation="portrait" xlink:type="simple"/></fig><fig id="F16" position="float" orientation="portrait"><label>Figure 16.</label><caption><p> <italic><tp:taxon-name>Retrodesmus cavernicola</tp:taxon-name></italic> sp. n., ♂ holotype; <bold>A</bold> leg 9 <bold>B, C</bold> left gonopod, subdorsal and subventral views, respectively. – Scale bars: <bold>A</bold> 0.5 mm; <bold>B, C</bold> 0.2 mm.</p></caption><graphic xmlns:xlink="http://www.w3.org/1999/xlink" xlink:href="ZooKeys-302-013-g016.jpg" position="float" orientation="portrait" xlink:type="simple"/></fig><fig id="F8" position="float" orientation="portrait"><label>Figure 8.</label><caption><p> <italic><tp:taxon-name>Opisotretus kraepelini</tp:taxon-name></italic> Attems, 1907, ♂ holotype from Java, Indonesia <bold>A, B</bold> anterior and posterior body parts, respectively <bold>C</bold> cross-section of segment 7, frontal view <bold>D</bold> left gonopod, sublateral view. Depicted not to scale. After <xref ref-type="bibr" rid="B1">Attems (1907)</xref>.</p></caption><graphic xmlns:xlink="http://www.w3.org/1999/xlink" xlink:href="ZooKeys-302-013-g008.jpg" position="float" orientation="portrait" xlink:type="simple"/></fig><fig id="F18" position="float" orientation="portrait"><label>Figure 18.</label><caption><p> <italic><tp:taxon-name>Opisotretus beroni</tp:taxon-name></italic> sp. n., ♂ paratype from Mount Fugilil (summit); <bold>A</bold> head, ventral view <bold>B</bold> both gonopods <italic>in situ</italic>, ventral view <bold>C, D</bold> left gonopod, sublateral and submesal views, respectively. – Scale bars: 0.01 mm.</p></caption><graphic xmlns:xlink="http://www.w3.org/1999/xlink" xlink:href="ZooKeys-302-013-g018.jpg" position="float" orientation="portrait" xlink:type="simple"/></fig><fig id="F20" position="float" orientation="portrait"><label>Figure 20.</label><caption><p> <italic><tp:taxon-name>Opisotretus beroni</tp:taxon-name></italic> sp. n., ♂ paratype from Mount Fugilil (summit); <bold>A</bold> antenna, lateral view <bold>B</bold> midbody leg <bold>C, D</bold> left gonopod, sublateral and submesal views, respectively. – Scale bar: 0.2 mm.</p></caption><graphic xmlns:xlink="http://www.w3.org/1999/xlink" xlink:href="ZooKeys-302-013-g020.jpg" position="float" orientation="portrait" xlink:type="simple"/></fig><fig id="F21" position="float" orientation="portrait"><label>Figure 21.</label><caption><p> <italic><tp:taxon-name>Opisotretus beroni</tp:taxon-name></italic> sp. n., ♂ paratype from Selminum doline; <bold>A, B</bold> left gonopod, submesal and sublateral views, respectively. – Scale bar: 0.2 mm. After <xref ref-type="bibr" rid="B13">Golovatch et al. (2010)</xref>.</p></caption><graphic xmlns:xlink="http://www.w3.org/1999/xlink" xlink:href="ZooKeys-302-013-g021.jpg" position="float" orientation="portrait" xlink:type="simple"/></fig><fig id="F23" position="float" orientation="portrait"><label>Figure 23.</label><caption><p> <italic><tp:taxon-name>Opisotretus hagen</tp:taxon-name></italic> sp. n., ♂ holotype; <bold>A</bold> head, frontal view <bold>B</bold> midbody leg <bold>C, D</bold> right gonopod, mesal and lateral views, respectively. – Scale bars: <bold>A</bold> 1.0; <bold>B</bold> 0.5 mm; <bold>C, D</bold> 0.2 mm.</p></caption><graphic xmlns:xlink="http://www.w3.org/1999/xlink" xlink:href="ZooKeys-302-013-g023.jpg" position="float" orientation="portrait" xlink:type="simple"/></fig><fig id="F25" position="float" orientation="portrait"><label>Figure 25.</label><caption><p> <italic><tp:taxon-name>Opisotretus deharvengi</tp:taxon-name></italic> sp. n., ♂ holotype; <bold>A, B</bold> left gonopod, subventral and subdorsal views, respectively. – Scale bar: 0.1 mm.</p></caption><graphic xmlns:xlink="http://www.w3.org/1999/xlink" xlink:href="ZooKeys-302-013-g025.jpg" position="float" orientation="portrait" xlink:type="simple"/></fig><fig id="F26" position="float" orientation="portrait"><label>Figure 26.</label><caption><p> <italic><tp:taxon-name>Opisotretus spinosus</tp:taxon-name></italic> sp. n., ♂ holotype; <bold>A</bold> head, frontolateral view <bold>B, C</bold> right paratergites 15 and 18, respectively, dorsal view <bold>D</bold> hypoproct, ventral view <bold>E</bold> midbody leg <bold>F, G</bold> right gonopod, subventral and subdorsal views, respectively. – Scale bar: <bold>A–C</bold> 0.2 mm; <bold>D, E</bold> 0.1 mm; <bold>F, G</bold> 0.05 mm.</p></caption><graphic xmlns:xlink="http://www.w3.org/1999/xlink" xlink:href="ZooKeys-302-013-g026.jpg" position="float" orientation="portrait" xlink:type="simple"/></fig><fig id="F31" position="float" orientation="portrait"><label>Figure 31.</label><caption><p> <italic><tp:taxon-name>Martensodesmus bedosae</tp:taxon-name></italic> sp. n., ♂ paratype; <bold>A, B</bold> tegument texture, tergal setae and ozopore, dorsal view <bold>C</bold> head, frontoventral view <bold>D</bold> midbody leg, subventral view; <bold>E,</bold> both gonopods <italic>in situ</italic>, ventral view; <bold>F,</bold> right gonopod, ventral view <bold>G, H</bold> dissected left gonopod, subdorsal and frontal views, respectively. – Scale bars: <bold>C, E</bold> 0.1 mm; <bold>D, F–H</bold> 0.05 mm; <bold>A, B</bold> 0.02 mm.</p></caption><graphic xmlns:xlink="http://www.w3.org/1999/xlink" xlink:href="ZooKeys-302-013-g031.jpg" position="float" orientation="portrait" xlink:type="simple"/></fig><fig id="F28" position="float" orientation="portrait"><label>Figure 28.</label><caption><p> <italic><tp:taxon-name>Martensodesmus cattienensis</tp:taxon-name></italic> sp. n., ♀ (<bold>A–F</bold>) &amp; ♂ (<bold>G–L</bold>) paratypes; <bold>A</bold> tegument texture, dorsal view <bold>B</bold> tergal seta, sublateral view <bold>C</bold> gnathochilarium, ventral view <bold>D</bold> midbody leg <bold>E</bold> right gonopod <italic>in situ</italic>, ventral view <bold>F</bold> tip of gonopod telopodite, ventral view <bold>G–I</bold> dissected left gonopod, subdorsal, frontal and submesal views, respectively. – Scale bars: <bold>C, D</bold> 0.1 mm; <bold>E, G–I</bold> 0.05 mm; <bold>A, F</bold> 0.02 mm; <bold>B</bold> 0.01 mm.</p></caption><graphic xmlns:xlink="http://www.w3.org/1999/xlink" xlink:href="ZooKeys-302-013-g028.jpg" position="float" orientation="portrait" xlink:type="simple"/></fig></tp:treatment-sec><ref-list><ref id="B28"><mixed-citation xmlns:xlink="http://www.w3.org/1999/xlink" xlink:type="simple"><person-group><name name-style="western"><surname>Silvestri</surname><given-names>F</given-names></name></person-group> (<year>1899</year>) <article-title>Diplopoda nova a L. Biró in Nova-Guinea collecta.</article-title><source>Természetrajzi Fűzetek</source><volume>22</volume>: <fpage>205</fpage>-<lpage>212</lpage>.</mixed-citation></ref><ref id="B13"><mixed-citation xmlns:xlink="http://www.w3.org/1999/xlink" xlink:type="simple"><person-group><name name-style="western"><surname>Golovatch</surname><given-names>SI</given-names></name><name name-style="western"><surname>Stoev</surname><given-names>P</given-names></name><name name-style="western"><surname>VandenSpiegel</surname><given-names>D</given-names></name></person-group> (<year>2010</year>) <article-title>New or poorly-known millipedes (Diplopoda) from Papua New Guinea, 2.</article-title><source>Arthropoda Selecta</source><volume>19</volume> (<issue>3</issue>): <fpage>129</fpage>-<lpage>143</lpage>.</mixed-citation></ref><ref id="B5"><mixed-citation xmlns:xlink="http://www.w3.org/1999/xlink" xlink:type="simple"><person-group><name name-style="western"><surname>Carl</surname><given-names>J</given-names></name></person-group> (<year>1922</year>) <source>Wissenschafliche Ergebnisse einer Forschungsreise nach Ostindien, ausgeführt im Auftrage der Akademie der Wissenschaften von H. v. Buttel-Reepen. VIII. Diplopoden aus Sumatra, Java, Malakka und Ceylon. Gesammelt von Herrn Prof. Dr. V. Buttel-Reepen in den Jahren 1911–1912. Zoologische Jahrbücher, Abteilung für Systematik 44: 565–578.</source></mixed-citation></ref><ref id="B9"><mixed-citation xmlns:xlink="http://www.w3.org/1999/xlink" xlink:type="simple"><person-group><name name-style="western"><surname>Golovatch</surname><given-names>SI</given-names></name></person-group> (<year>1987</year>) <article-title>Diplopoda from the Nepal Himalayas. Opisotretidae, additional Polydesmidae and Fuhrmannodesmidae.</article-title><source>Courier Forschungsinstitut Senckenberg</source><volume>93</volume>: <fpage>203</fpage>-<lpage>217</lpage>.</mixed-citation></ref><ref id="B24"><mixed-citation xmlns:xlink="http://www.w3.org/1999/xlink" xlink:type="simple"><person-group><name name-style="western"><surname>Murakami</surname><given-names>Y</given-names></name></person-group> (<year>1975</year>) <article-title>The cave myriapods of the Ryukyu Islands (I).</article-title><source>Bulletin of the National Science Museum, Series A (Zoology),</source><volume>1</volume> (<issue>2</issue>): <fpage>85</fpage>-<lpage>113</lpage>.</mixed-citation></ref><ref id="B10"><mixed-citation xmlns:xlink="http://www.w3.org/1999/xlink" xlink:type="simple"><person-group><name name-style="western"><surname>Golovatch</surname><given-names>SI</given-names></name></person-group> (<year>1988</year>) <article-title>On the first Polydesmidae, Opisotretidae and Fuhrmannodesmidae from Bhutan (Diplopoda, Polydesmida).</article-title><source>Entomologica Basiliensia</source><volume>12</volume>: <fpage>15</fpage>-<lpage>48</lpage>.</mixed-citation></ref><ref id="B1"><mixed-citation xmlns:xlink="http://www.w3.org/1999/xlink" xlink:type="simple"><person-group><name name-style="western"><surname>Attems</surname><given-names>C</given-names></name></person-group> (<year>1907</year>) <article-title>Javanische Myriopoden gesammelt von Direktor K. Kraepelin im Jahre 1903.</article-title><source>Mitteilungen aus dem Naturhistorischen Museum Hamburg</source><volume>24</volume>: <fpage>77</fpage>-<lpage>122</lpage>.</mixed-citation></ref></ref-list></tp:taxon-treatment>
